# Supplementary material for: A Set of Experimentally Validated Decoys for the Human CC Chemokine Receptor 7 (CCR7) Obtained by Virtual Screening
Source: Front Pharmacol. 2022 Mar 18;13:855653. doi: 10.3389/fphar.2022.855653 (PMC8972196; doi:10.3389/fphar.2022.855653)
Supplement: Supplementary file 2 [file DataSheet2.xlsx]

## Sheet: Tested compounds
Strucutre	ID number	Label	Library	Virtual screening approach	Decoy – 0 Active – 1	IC50 [μM] block CCL19 induced calcium signaling	Molecular weight	Purity	SMILES
	1	Cmp2105	Literaure compound	Literature compound	1	3.13	475.571	>90%	O=C(C1=C(C=CC(NC(C(N[C@@H](C(C)(C)C)C2=CC=C(O2)C)=N3)=NS3(=O)=O)=C1O)C)N(C)C
	2	Navarixin	Literaure compound	Literature compound	1	10.45	397.431	>90%	CCC(NC1=C(NC2=CC=CC(C(N(C)C)=O)=C2O)C(C1=O)=O)C3=CC=C(C)O3
	3	CS-2	Literaure compound	Literature compound	0	>50	271.276	UPLC (method I, 254 nm): tr = 1.667 min, 96.1% total area.	O=C(C1=O)C(NCCOC)=C1NC2=CC=CC(C#N)=C2
	4	CS-3	Literaure compound	Literature compound	0	>50	325.365	UPLC (method I, 254 nm): tr = 3.133 min, 97.1% total area.	O=C(C1=O)C(NCCOC)=C1NC2CCN(C(OCC)=O)CC2
	5	Vercirnon	Literaure compound	Literature compound	0	>50	444.94	>90%	CC(C)(C)C1=CC=C(C=C1)S(=O)(=O)NC2=C(C=C(C=C2)Cl)C(=O)C3=CC=[N+](C=C3)[O-]
	6	Maraviroc	Literaure compound	Literature compound	0	>50	513.677	>90%	CC1=NN=C(N1C2C[C@H]3CC[C@@H](C2)N3CC[C@@H](C4=CC=CC=C4)NC(=O)C5CCC(CC5)(F)F)C(C)C
	7	C001	Molport library	Cyclobutenedione substructure search	0	>50	304.302	>90%	CC(O)CNc1c(NCc2ccc3c(c2)OCO3)c(=O)c1=O
	8	C002	Molport library	Cyclobutenedione substructure search	0	>50	411.889	>90%	COc1ccc(N2CCN(c3c(NCc4cccc(Cl)c4)c(=O)c3=O)CC2)cc1
	9	C003	Molport library	Cyclobutenedione substructure search	0	>50	346.408	>90%	O=c1c(NCC2COc3ccccc3O2)c(N2CCSCC2)c1=O
	10	C004	Molport library	Cyclobutenedione substructure search	0	>50	368.458	>90%	COc1ccc2ccccc2c1CNc1c(N2CCSCC2)c(=O)c1=O
	11	C005	Molport library	Cyclobutenedione substructure search	0	>50	329.312	>90%	COC(=O)c1ccccc1Nc1c(N2CCNC(=O)C2)c(=O)c1=O
	12	C006	Molport library	Cyclobutenedione substructure search	0	>50	334.397	>90%	COC(=O)c1sccc1Nc1c(NC2CCCCC2)c(=O)c1=O
	13	C007	Molport library	Cyclobutenedione substructure search	0	>50	364.853	>90%	CC(O)CNc1c(N2CC[NH+](Cc3ccccc3Cl)CC2)c(=O)c1=O
	14	C008	Molport library	Cyclobutenedione substructure search	0	>50	428.876	>90%	O=C(CNc1c(N2CCN(c3ccc(Cl)cc3)CC2)c(=O)c1=O)NCc1ccco1
	15	C009	Molport library	Cyclobutenedione substructure search	0	>50	376.821	>90%	COC(=O)c1sccc1Nc1c(NCc2ccc(Cl)cc2)c(=O)c1=O
	16	C010	Molport library	Cyclobutenedione substructure search	0	>50	357.366	>90%	O=C(CNc1c(NCc2ccc3c(c2)OCO3)c(=O)c1=O)N1CCCC1
	17	C011	Molport library	Cyclobutenedione substructure search	0	>50	366.373	>90%	COC(=O)c1ccccc1Nc1c(NCc2ccc(OC)cc2)c(=O)c1=O
	18	C012	Molport library	Cyclobutenedione substructure search	0	>50	366.373	>90%	COc1ccc(CNc2c(NCc3ccc4c(c3)OCO4)c(=O)c2=O)cc1
	19	C013	Molport library	Cyclobutenedione substructure search	0	>50	350.374	>90%	CC(Nc1c(NCc2ccc3c(c2)OCO3)c(=O)c1=O)c1ccccc1
	20	C014	Molport library	Cyclobutenedione substructure search	0	>50	366.417	>90%	COc1ccc(CNc2c(NC(C)c3ccccc3)c(=O)c2=O)cc1OC
	21	C015	Molport library	Cyclobutenedione substructure search	0	>50	432.996	>90%	C[NH+](C)C1(CNc2c(N3CC[NH+](Cc4ccccc4Cl)CC3)c(=O)c2=O)CCCC1
	22	C016	Molport library	Cyclobutenedione substructure search	0	>50	300.314	>90%	COC(=O)c1ccccc1Nc1c(NCC2CC2)c(=O)c1=O
	23	C017	FKKTlib academic compound library	Cyclobutenedione substructure search	0	>50	564.326	UPLC (method III, 254 nm): tr = 5.047 min, 96.7% total area.	O=C1C(NCC2=CC(C(F)(F)F)=CC(C(F)(F)F)=C2)=C(NCC3=CC(C(F)(F)F)=CC(C(F)(F)F)=C3)C1=O
	24	C018	FKKTlib academic compound library	Cyclobutenedione substructure search	0	>50	536.272	UPLC (method III, 254 nm): tr = 5.230 min, 97.0% total area.	O=C1C(NC2=CC(C(F)(F)F)=CC(C(F)(F)F)=C2)=C(NC3=CC(C(F)(F)F)=CC(C(F)(F)F)=C3)C1=O
	25	C019	FKKTlib academic compound library	Cyclobutenedione substructure search	0	>50	543.552	UPLC (method I, 254 nm): tr = 3.043 min, 83.3% total area.	O=C1C(NC[C@]23CC[C@H](C3(C)C)C[C@H]2N4CCCC4)=C(NCC5=CC(C(F)(F)F)=CC(C(F)(F)F)=C5)C1=O
	26	C020	FKKTlib academic compound library	Cyclobutenedione substructure search	0	>50	463.422	UPLC (method I, 254 nm): tr = 2.253 min, 94.6% total area.	O=C1C(N[C@H]2CCCC[C@@H]2N(C)C)=C(NCC3=CC(C(F)(F)F)=CC(C(F)(F)F)=C3)C1=O
	27	C021	FKKTlib academic compound library	Cyclobutenedione substructure search	0	>50	463.422	UPLC (method I, 254 nm): tr = 2.273 min, 98.9% total area.	CN(C)[C@@H]1CCCC[C@H]1NC(C2=O)=C(NCC3=CC(C(F)(F)F)=CC(C(F)(F)F)=C3)C2=O
	28	C022	FKKTlib academic compound library	Cyclobutenedione substructure search	0	>50	471.645	UPLC (method I, 254 nm): tr = 2.513 min, 94.2% total area.	CC1(C)[C@@H]2CC[C@]1(CN3CCCC3)[C@@H](NC(C4=O)=C(N[C@H](C5=CC=CC6=C5C=CC=C6)C)C4=O)C2
	29	C023	FKKTlib academic compound library	Cyclobutenedione substructure search	0	>50	489.46	UPLC (method I, 254 nm): tr = 2.720 min, 100.0% total area.	O=C1C(N[C@H]2CCCC[C@@H]2N3CCCCC3)=C(NC4=CC(C(F)(F)F)=CC(C(F)(F)F)=C4)C1=O
	30	C024	FKKTlib academic compound library	Cyclobutenedione substructure search	0	>50	395.303	UPLC (method I, 254 nm): tr = 1.887 min, 98.5% total area.	O=C1C(NCCN(C)C)=C(NC2=CC(C(F)(F)F)=CC(C(F)(F)F)=C2)C1=O
	31	C025	FKKTlib academic compound library	Cyclobutenedione substructure search	0	>30	339.191	UPLC (method II, 254 nm): tr = 3.297 min, 91.9% total area.	O=C1C(OC)=C(NC2=CC(C(F)(F)F)=CC(C(F)(F)F)=C2)C1=O
	32	C026	Molport library	Thiourea substructure search	0	>30	357.479	>90%	COc1ccc(C)cc1NC(=S)N1CCN(CC1)c1ccccc1O
	33	C027	Molport library	Thiourea substructure search	0	>30	405.449	>90%	FC(F)(F)c1cccc(Cn2cnc(NC(=S)NCCc3ccccc3)n2)c1
	34	C028	Molport library	Thiourea substructure search	0	>30	414.509	>90%	NC(=O)C1CC(O)CN1C(=S)Nc1ccc(cc1)S(=O)(=O)N1CCOCC1
	35	C029	Molport library	Thiourea substructure search	0	>30	361.492	>90%	Cc1sc(NC(=S)NC(=O)CCc2ccccc2)c(C(N)=O)c1C
	36	C030	Molport library	Thiourea substructure search	0	>30	375.406	>90%	OC(CNC(=S)NCc1ccc2OCOc2c1)c1ccc(cc1)[N+]([O-])=O
	37	C031	Molport library	Thiourea substructure search	0	>30	410.852	>90%	FC(F)(F)c1ccccc1NC(=S)Nc1ccn(Cc2ccc(Cl)cc2)n1
	38	C032	Molport library	Thiourea substructure search	0	>30	321.405	>90%	Cc1ccnc(NC(=S)NC(=O)c2cccc3ccccc23)c1
	39	C033	Molport library	Thiourea substructure search	0	>30	344.396	>90%	CCc1cccc(NC(=S)NNC(=O)c2cccc(c2)[N+]([O-])=O)c1
	40	C034	Molport library	Thiourea substructure search	0	>30	400.348	>90%	FC(F)(F)c1cc(NC(=S)NCCN2CCNC2=O)cc(c1)C(F)(F)F
	41	C035	Molport library	Thiourea substructure search	0	>30	402.441	>90%	FC(F)(F)c1ccccc1NC(=S)Nc1ccc(OCc2ccccc2)cc1
	42	C036	Molport library	Thiourea substructure search	0	>30	378.341	>90%	FC(F)(F)c1cccc(NC(=S)NCc2ccccc2C(F)(F)F)c1
	43	C037	Molport library	Thiourea substructure search	0	>30	343.334	>90%	Cn1ncc(NC(=S)Nc2ccccc2C(F)(F)F)c1C(N)=O
	44	C038	Molport library	Thiourea substructure search	0	>30	272.373	>90%	OCc1ccccc1NC(=S)NCc1ccccc1
	45	C039	FKKTlib academic compound library	Thiourea substructure search	0	>50	413.431	UPLC (method I, 254 nm): tr = 2.710 min, 92.6% total area.	S=C(N[C@H]1[C@H](N(C)C)CCCC1)NC2=CC(C(F)(F)F)=CC(C(F)(F)F)=C2
	46	C040	FKKTlib academic compound library	Thiourea substructure search	1	assay interference	500.308	UPLC (method I, 254 nm): tr = 3.943 min, 92.8% total area.	S=C(NC1=CC(C(F)(F)F)=CC(C(F)(F)F)=C1)NC2=CC(C(F)(F)F)=CC(C(F)(F)F)=C2
	47	C041	FKKTlib academic compound library	Thiourea substructure search	0	>50	359.339	UPLC (method I, 254 nm): tr = 2.260 min, 99.9% total area.	S=C(NCCN(C)C)NC1=CC(C(F)(F)F)=CC(C(F)(F)F)=C1
	48	C042	FKKTlib academic compound library	Thiourea substructure search	0	>30	482.518	UPLC (method I, 254 nm): tr = 2.797 min, 96.3% total area.	S=C(N/C=C(C(OC)=O)/NC(C1=CC=CC=C1)=O)N/C=C(C(OC)=O)/OC(C2=CC=CC=C2)=N
	49	C043	FKKTlib academic compound library	Thiourea substructure search	0	>30	253.327	UPLC (method I, 254 nm): tr = 2.440 min, 98.8% total area.	CC1=CC=CN=C1NC(NCC(OCC)=O)=S
	50	C044	FKKTlib academic compound library	Thiourea substructure search	0	>30	282.35	UPLC (method I, 254 nm): tr = 2.867 min, 96.1% total area.	S=C(NC1=CC2=NSN=C2C=C1)NC(OCC)=O
	51	C045	FKKTlib academic compound library	Thiourea substructure search	0	>30	226.261	UPLC (method I, 254 nm): tr = 1.500 min, 99.5% total area.	S=C(NC(OCC)=O)NC1=NC=CC=N1
	52	C046	FKKTlib academic compound library	Thiourea substructure search	0	>30	254.315	UPLC (method I, 254 nm): tr = 4.880 min, 96.1% total area.	CC1=NC(NC(NC(OCC)=O)=S)=CC(C)=N1
	53	C047	FKKTlib academic compound library	Thiourea substructure search	0	>30	225.273	UPLC (method I, 254 nm): tr = 2.033 min, 96.5% total area.	S=C(NC1=NC=CC=C1)NC(OCC)=O
	54	C048	FKKTlib academic compound library	Thiourea substructure search	0	>30	226.261	UPLC (method I, 254 nm): tr = 4.880 min, 96.7% total area.	S=C(NC1=NC=CC=N1)NC(OCC)=O
	55	C049	FKKTlib academic compound library	Thiourea substructure search	0	>30	192.247	UPLC (method I, 254 nm): tr = 4.553 min, 95.48% total area.	S=C(NC1=NNC2=C1C=CC=C2)N
	56	C050	FKKTlib academic compound library	Thiourea substructure search	0	>50	392.368	UPLC (method III, 254 nm): tr = 5.003 min, 95.9% total area.	S=C(NCC1=CC=CC=C1)NCC2=CC(C(F)(F)F)=CC(C(F)(F)F)=C2
	57	C051	FKKTlib academic compound library	Thiourea substructure search	0	>50	228.32	UPLC (method III, 254 nm): tr = 3.937 min, 98.4% total area.	S=C(NC1=CC=CC=C1)NC2=CC=CC=C2
	58	C052	ZINC library	LiSiCA 2D	0	>10	365.477	>90%	CN(C)C(=O)c1cccc(NCC(=O)NCC2(c3ccccc3)CCC2)c1
	59	C053	ZINC library	LiSiCA 2D	0	>10	341.411	>90%	Cc1ccc(CN(C(=O)CNc2ccc(C(N)=O)c(C)c2)C2CC2)o1
	60	C054	ZINC library	LiSiCA 2D	0	>10	341.411	>90%	CC(=O)Nc1cccc(NCC(=O)N(Cc2ccc(C)o2)C2CC2)c1
	61	C055	ZINC library	LiSiCA 2D	0	>10	338.407	>90%	CNC(=O)c1ccc(C=CC(=O)N(C2CC2)C(C)c2ccco2)cc1
	62	C056	ZINC library	LiSiCA 2D	0	>10	363.845	>90%	Cc1ccc(C(NC(=O)Nc2ccc(C(N)=O)c(Cl)c2)C(C)(C)C)o1
	63	C057	ZINC library	LiSiCA 2D	0	>10	315.373	>90%	Cc1ccc(NCC(=O)NCc2ccco2)cc1C(=O)N(C)C
	64	C058	ZINC library	LiSiCA 2D	0	>10	357.41	>90%	Cc1ccc(C(C)NC(=O)C(=O)Nc2cc(C(=O)N(C)C)ccc2C)o1
	65	C059	ZINC library	LiSiCA 2D	0	>10	340.448	>90%	CNC(=O)c1ccc(C=CC(=O)N(Cc2ccsc2)C2CC2)cc1
	66	C060	ZINC library	LiSiCA 2D	0	>10	329.4	>90%	Cc1cc(NCC(=O)N(C)Cc2ccco2)ccc1C(=O)N(C)C
	67	C061	ZINC library	LiSiCA 2D	0	>10	349.818	>90%	CN(C)C(=O)c1ccc(Cl)c(NCC(=O)N(C)Cc2ccco2)c1
	68	C062	ZINC library	LiSiCA 2D	0	>10	328.412	>90%	CC(=O)c1cccc(NC(=O)NC(c2ccc(C)o2)C(C)(C)C)c1
	69	C063	ZINC library	LiSiCA 2D	0	>10	370.473	>90%	CCNC(=O)c1cccc(NC(=O)C[NH+](Cc2ccco2)C2CCCC2)c1
	70	C064	ZINC library	LiSiCA 3D	0	>10	319.336	>90%	CN(C)C(=O)c1cc(NCC(=O)NCc2ccco2)ccc1F
	71	C065	ZINC library	LiSiCA 3D	0	>10	268.364	>90%	Cc1ccc([NH+]=C(N)C(N)=[NH+]c2ccc(C)cc2)cc1
	72	C066	ZINC library	LiSiCA 3D	0	>10	277.368	>90%	CCCNC(=O)CNc1ccc(C)c(C(=O)N(C)C)c1
	73	C067	ZINC library	LiSiCA 3D	0	>10	307.737	>90%	NC(=O)c1cc(NCC(=O)NCc2ccco2)ccc1Cl
	74	C068	ZINC library	LiSiCA 3D	0	>10	240.31	>90%	NC(=[NH+]c1ccccc1)C(=[NH2+])Nc1ccccc1
	75	C069	ZINC library	LiSiCA 3D	0	>10	343.427	>90%	CCc1ccc(C(NC(=O)C(=O)Nc2cccnc2C)C(C)(C)C)o1
	76	C070	ZINC library	LiSiCA 3D	0	>10	349.455	>90%	CN(C)C(=O)c1cccc(NC(=O)C(=O)NCC(C)(C)C[NH+](C)C)c1
	77	C071	ZINC library	LiSiCA 3D	0	>10	295.338	>90%	Cc1ccc(NC=C2C(=O)CC(c3ccco3)CC2=O)cc1
	78	C072	ZINC library	LiSiCA 3D	0	>10	263.341	>90%	CCNC(=O)CNc1ccc(C)c(C(=O)N(C)C)c1
	79	C073	ZINC library	LiSiCA 3D	0	>10	337.851	>90%	CC1CCCCN1C(=O)CNc1ccc(Cl)c(C(=O)N(C)C)c1
	80	C074	ZINC library	LiSiCA 3D	0	>10	337.851	>90%	CC1CCCCN1C(=O)CNc1cc(C(=O)N(C)C)ccc1Cl
	81	C075	ZINC library	LiSiCA 3D	0	>10	317.433	>90%	CN(C)C(=O)c1cccc(NCC(=O)N(C)C2CCCCC2)c1
	82	C076	ZINC library	LiSiCA 3D	0	>10	312.373	>90%	CN(C)C(=O)c1cccc(NC(=O)NCCc2ccccn2)c1
	83	C077	ZINC library	LiSiCA 3D	0	>10	398.102	>90%	NC(=[NH+]c1ccc(Br)cc1)C(=[NH2+])Nc1ccc(Br)cc1
	84	C078	ZINC library	LiSiCA 3D	0	>10	285.348	>90%	Cc1ccc(NC2=[NH+]C(=O)SC2=Cc2ccco2)cc1
	85	C079	Molport library	ROCS model A	0	>50	390.281	>90%	CCn1cccc(NC(=O)N2CC(Cc3ccccc3Br)C2)c1=O
	86	C080	Molport library	ROCS model A	0	>50	353.47	>90%	Cc1cccnc1C1(CNc2cc(N3CCC[C@H](CO)C3)ncn2)CC1
	87	C081	Molport library	ROCS model A	0	>50	325.372	>90%	O=C(NCc1ccccc1)c1cn(C2CN(C(=O)C3CC3)C2)nn1
	88	C082	Molport library	ROCS model A	0	>50	356.466	>90%	CCOC(=O)c1c(C)c(CCC(=O)N[C@H](C)c2ccccc2)c(C)n1C
	89	C083	Molport library	ROCS model A	0	>50	310.465	>90%	Cc1cccc(C[N@H+]2CCC[C@H](Nc3ccc(C)c(C)c3)C2)n1
	90	C084	Molport library	ROCS model A	0	>50	397.523	>90%	CC(C)[C@@H]1OCCC[C@@H]1Nc1cc(N2CC[C@H](OCc3ccccn3)C2)ncn1
	91	C085	Molport library	ROCS model A	0	>50	387.421	>90%	CN(C)S(=O)(=O)c1ccc(-c2nnc(C(=O)NCc3ccccn3)o2)cc1
	92	C086	Molport library	ROCS model A	0	>50	356.426	>90%	O=C([C@@H]1CCCO1)N1CCc2ncnc(NCCc3ccco3)c2CC1
	93	C087	Molport library	ROCS model A	0	>50	366.489	>90%	O=C(c1ccnc(N[C@H]2CCC[N@@H+](Cc3cccnc3)C2)c1)N1CCCC1
	94	C088	Molport library	ROCS model A	0	>50	390.421	>90%	Cc1ccc(CNC(=O)c2nnc(-c3ccc(S(=O)(=O)N(C)C)cc3)o2)o1
	95	C089	Molport library	ROCS model A	0	>50	386.433	>90%	CN(C)S(=O)(=O)c1ccc(-c2nnc(C(=O)NCc3ccccc3)o2)cc1
	96	C090	Molport library	ROCS model A	0	>50	309.435	>90%	Cc1nc(CCCC(=O)N[C@H]2CCN(C(C)C)C2=O)cs1
	97	C091	Molport library	ROCS model A	0	>50	416.459	>90%	Cc1ccc(CNC(=O)c2nnc(-c3ccc(S(=O)(=O)N4CCCC4)cc3)o2)o1
	98	C092	Molport library	ROCS model A	0	>50	401.448	>90%	C[C@@H](NC(=O)c1nnc(-c2ccc(S(=O)(=O)N(C)C)cc2)o1)c1ccccn1
	99	C093	Molport library	ROCS model A	0	>50	367.478	>90%	Cc1c(C(=O)NCC2CC2)sc2ncnc(NCCc3ccccn3)c12
	100	C094	Molport library	ROCS model A	0	>50	298.298	>90%	COc1cccc(-c2cc(C(=O)NCc3ccco3)no2)c1
	101	C095	Molport library	ROCS model A	0	>50	326.38	>90%	O=C(NCc1ccccn1)c1cn2c([nH+]1)C(=O)N(CC1CC1)CC2
	102	C096	Molport library	ROCS model A	0	>50	328.334	>90%	O=C(CCCc1ccccc1)N[C@H]1CCN(CC(F)(F)F)C1=O
	103	C097	Molport library	ROCS model A	0	>50	341.396	>90%	Cc1cc(NCCc2nccs2)nc(-c2cccc([N+](=O)[O-])c2)n1
	104	C098	Molport library	ROCS model A	0	>50	337.423	>90%	CNC(=O)c1cccc(NC(=O)N2CC[C@@H](c3ccccc3)C2)c1C
	105	C099	Molport library	ROCS model A	0	>50	358.437	>90%	Cc1c(NC(=O)C[N@H+](C)Cc2ccc(F)cc2)cccc1C(=O)N(C)C
	106	C100	Molport library	ROCS model A	0	>50	350.382	>90%	CNC(=O)c1cccc(NC(=O)c2cn(Cc3ccccn3)nn2)c1C
	107	C101	Molport library	ROCS model A	0	>50	347.396	>90%	CS(=O)(=O)c1ccc(-c2cccc(NC(=O)[C@H]3CCCO3)c2)nn1
	108	C102	Molport library	ROCS model A	0	>50	403.504	>90%	CCN(CC)S(=O)(=O)c1ccc2c(c1)cc(C(=O)NCc1ccc(C)o1)n2C
	109	C103	Molport library	ROCS model A	0	>50	321.402	>90%	CCOC(=O)c1sc2ncnc(NC[C@H]3CCCO3)c2c1C
	110	C104	Molport library	ROCS model A	0	>50	347.337	>90%	CCOC[C@H]1CCN(C(=O)Nc2cccn(CC(F)(F)F)c2=O)C1
	111	C105	Molport library	ROCS model A	0	>50	331.44	>90%	CN(C)C(=O)c1ccc(C[N@H+]2CCCC[C@H]2CCn2cccn2)o1
	112	C106	Molport library	ROCS model A	0	>50	308.358	>90%	Cc1ccc(NC(=O)C[N@@H+](C)C[C@@H]2CCCO2)cc1[N+](=O)[O-]
	113	C107	Molport library	ROCS model B	0	>50	329.322	>90%	CN1CC[C@H](NC(=O)CN[C@@H](c2ccccc2)C(F)(F)F)C1=O
	114	C108	Molport library	ROCS model B	0	>50	344.48	>90%	C[C@@H](CNC(=O)N[C@H]1CCO[C@@H](c2ccccc2)C1)c1ccsc1
	115	C109	Molport library	ROCS model B	0	>50	308.447	>90%	C[C@@H](CNC(=O)N[C@H]1CCO[C@@H](C2CC2)C1)c1ccsc1
	116	C110	Molport library	ROCS model B	0	>50	357.478	>90%	CN(C)C(=O)c1cccc(C[N@@H+]2CCC[C@@H]2C[C@H](O)c2cnn(C)c2)c1
	117	C111	Molport library	ROCS model B	0	>50	355.462	>90%	CN(C)C(=O)c1cccc(N[C@H]2CCC[N@H+](Cc3cccc(O)c3)C2)n1
	118	C112	Molport library	ROCS model B	0	>50	316.445	>90%	CC(C)[C@@H](NC(=O)CCN1CCCCCC1=O)c1ccccc1
	119	C113	Molport library	ROCS model B	0	>50	365.48	>90%	Cc1cnc([C@@H](C)CNC(=O)Nc2ccc3c(c2)S(=O)(=O)CC3)s1
	120	C114	Molport library	ROCS model B	0	>50	289.379	>90%	C[C@@H](NC(=O)N[C@H]1CCN(C)C1=O)[C@H](C)c1ccccc1
	121	C115	Molport library	ROCS model B	0	>50	345.468	>90%	CNC(=O)c1cccc(NC(=O)N[C@H](C)Cc2ccc(C)s2)c1C
	122	C116	Molport library	ROCS model B	0	>50	370.433	>90%	C[C@@H]1CC[N@H+](Cc2ccccc2)C[C@H]1Nc1nccc(C(N)=O)c1[N+](=O)[O-]
	123	C117	Molport library	ROCS model B	0	>50	369.445	>90%	C[C@@H]1CC[N@H+](Cc2ccccc2)C[C@H]1Nc1ccc([N+](=O)[O-])c(C(N)=O)c1
	124	C118	Molport library	ROCS model B	0	>50	344.502	>90%	C[C@@H](CNC(=O)N[C@H]1CCC[C@@H](S(C)(=O)=O)C1)c1cccs1
	125	C119	Molport library	ROCS model B	0	>50	332.429	>90%	C[C@@H](CNC(=O)Nc1ccnc(C(=O)N(C)C)c1)c1cccs1
	126	C120	Molport library	ROCS model B	0	>50	345.42	>90%	Cc1ccc(N[C@H]2CS(=O)(=O)C[C@H]2OC(=O)c2ccccc2)cc1
	127	C121	Molport library	ROCS model B	0	>50	345.42	>90%	Cc1cccc(N[C@H]2CS(=O)(=O)C[C@H]2OC(=O)c2ccccc2)c1
	128	C122	Molport library	ROCS model B	0	>50	350.871	>90%	O=S1(=O)C[C@@H](NCc2ccccc2)[C@@H](Nc2ccc(Cl)cc2)C1
	129	C123	Molport library	ROCS model B	0	>50	331.393	>90%	O=C(O[C@@H]1CS(=O)(=O)C[C@@H]1Nc1ccccc1)c1ccccc1
	130	C124	Molport library	ROCS model B	0	>50	343.452	>90%	CN(Cc1ccccc1N[C@H]1CCN(C)C1=O)C(=O)c1cccs1
	131	C125	Molport library	ROCS model B	0	>50	350.439	>90%	CCOC(=O)[C@H]([NH2+]CC(=O)Nc1cccc(C(=O)N(C)C)c1)C(C)C
	132	C126	Molport library	ROCS model B	0	>50	345.468	>90%	CNC(=O)c1cccc(NC(=O)NCC(C)(C)c2cccs2)c1C
	133	C127	Molport library	ROCS model B	0	>50	315.417	>90%	CN(C)C(=O)c1cccc(NC(=O)NCCC2=CCCCC2)c1
	134	C128	Molport library	ROCS model B	0	>50	369.465	>90%	CN(C)C(=O)Cn1cccc(NC(=O)CCC(C)(C)c2ccccc2)c1=O
	135	C129	Molport library	ROCS model B	0	>50	340.427	>90%	CN(C)C(=O)c1cc(NC(=O)NCC(C)(C)c2ccccc2)ccn1
	136	C130	Molport library	ROCS model B	0	>50	346.427	>90%	C[S@](=O)c1cccc(NC(=O)NCC2(c3cccc(F)c3)CC2)c1
	137	C131	Molport library	ROCS model B	0	>50	363.461	>90%	Cc1cccc2c(=O)n(CCC(=O)N[C@@H](c3ccccc3)C(C)C)cnc12
	138	C132	Molport library	ROCS model B	0	>50	320.339	>90%	CC[C@@H](NC(=O)CCn1ccccc1=O)c1cc(F)ccc1F
	139	C133	Molport library	ROCS model B	0	>50	340.447	>90%	C[C@H](c1ccccc1)[N@@H+](C)CC(=O)Nc1cccc(C(=O)N(C)C)c1
	140	C134	Molport library	ROCS model C	0	>50	320.37	>90%	COC[C@@H](NC1=NS(=O)(=O)c2ccccc21)c1ccc(C)o1
	141	C135	Molport library	ROCS model C	0	>50	343.383	>90%	COc1ccc([N+](=O)[O-])c(C(=O)N[C@@H](c2ncccc2C)C(C)C)c1
	142	C136	Molport library	ROCS model C	0	>50	350.397	>90%	Cc1cccc([C@H](NC(=O)c2cc(-c3ccccc3F)n[nH]2)C2CC2)n1
	143	C137	Molport library	ROCS model C	0	>50	319.43	>90%	CC[C@@H](NS(=O)(=O)NCc1ccccc1)c1cc(C)ccn1
	144	C138	Molport library	ROCS model C	0	>50	330.374	>90%	Cc1cccnc1[C@H]([NH2+][C@H]1CCN(CC(F)(F)F)C1=O)C(C)C
	145	C139	Molport library	ROCS model C	0	>50	317.32	>90%	Cc1ocnc1C(=O)N[C@@H]1CC(=O)N(Cc2ccc(F)cc2)C1
	146	C140	Molport library	ROCS model C	0	>50	281.38	>90%	C/[NH+]=C(\NCCC(=O)N(C)C)N[C@H](C)c1ccc(C)o1
	147	C141	Molport library	ROCS model C	0	>50	322.43	>90%	COCCN(Cc1cccs1)C(=O)N[C@@H](C)c1ccc(C)o1
	148	C142	Molport library	ROCS model C	0	>50	361.873	>90%	CC(C)Cc1cc(C(=O)N(Cc2ccccc2Cl)C(C)C)nc(=O)[nH]1
	149	C143	Molport library	ROCS model C	0	>50	316.409	>90%	Cc1cnn(C[C@@H]2CCCN2C(=O)[C@H](C(C)C)n2cncn2)c1
	150	C144	Molport library	ROCS model C	0	>50	310.397	>90%	CC(=O)N[C@@H](Cc1ccccc1)C(=O)N[C@H](C)c1ccccc1
	151	C145	Molport library	ROCS model C	0	>50	222.248	>90%	O=C1C[C@H](NC(=O)CCn2cccn2)CN1
	152	C146	Molport library	ROCS model C	0	>50	327.354	>90%	CC(C)[C@@H](Nc1nccc(CCC(F)(F)F)n1)c1nccn1C
	153	C147	Molport library	ROCS model C	0	>50	345.448	>90%	O=C(N[C@@H](c1nccs1)C1CC1)c1cc(N2CCOCC2)cc[nH+]1
	154	C148	Molport library	ROCS model C	0	>50	262.29	>90%	O=S1(=O)N=C(NCc2ccco2)c2ccccc21
	155	C149	Molport library	ROCS model C	0	>50	273.317	>90%	O=S1(=O)N=C(NCc2ccccn2)c2ccccc21
	156	C150	Molport library	ROCS model C	0	>50	344.485	>90%	O=S1(=O)N=C(NCC[NH+]2CCCC2)C(NCC[NH+]2CCCC2)=N1
	157	C151	Molport library	ROCS model C	0	>50	249.27	>90%	O=C1NC[C@H](C(=O)N(Cc2ccco2)C2CC2)N1
	158	C152	Molport library	ROCS model C	0	>50	330.392	>90%	CCn1nccc1[C@H]1NC(=O)CC[C@H]1NC(=O)c1cc(C)n(C)n1
	159	C153	Molport library	ROCS model C	0	>50	370.409	>90%	Cn1ccnc1[C@H](NC1=NS(=O)(=O)c2ccccc21)c1cccc(F)c1
	160	C154	Molport library	ROCS model C	0	>50	313.372	>90%	O=C([C@@H]1C[C@@H]1c1ccco1)N1CCC[C@H]1Cc1ccc(F)cc1
	161	C155	Molport library	ROCS model C	0	>50	337.423	>90%	CC(C)[C@@H](NC(=O)c1cccc(NC(=O)C2CC2)c1)c1ccccn1
	162	C156	Molport library	ROCS model C	0	>50	297.336	>90%	CC[C@@H](NC1=NS(=O)(=O)c2ccccc21)C(=O)NOC
	163	C157	Molport library	ROCS model C	0	>50	295.364	>90%	CNC(=O)[C@H](NC1=NS(=O)(=O)c2ccccc21)C(C)C
	164	C158	Molport library	ROCS model C	0	>50	351.362	>90%	COC(=O)c1ccc([C@H]2CC(=O)Nc3c2cnn3Cc2ccco2)cc1
	165	C159	Molport library	ROCS model C	0	>50	370.478	>90%	CC[C@@H](NC(=O)c1cc(-c2cccc(OC)c2)n[nH]1)c1nc(C)c(C)s1
	166	C160	Molport library	ROCS model C	0	>50	325.412	>90%	Cn1nc(C(=O)N[C@@H]2CCCC[C@@H]2Cc2ccccc2)ccc1=O
	167	C161	Molport library	ROCS model C	0	>50	366.465	>90%	CC[C@@H](NC(=O)N1CCN(C(=O)c2ccccc2)CC1)c1cccc(C)n1
	168	C162	Molport library	ROCS model C	0	>50	321.326	>90%	Cc1cc(NCCn2cccn2)c2ccc(C(F)(F)F)cc2[nH+]1
	169	C163	Molport library	ROCS model C	0	>50	336.367	>90%	CC[C@H](NC(=O)N(CCO)Cc1ccc(F)cc1)c1nc(C)no1
	170	C164	Diversity set of commercially available compounds	Phamracophore-based screening	0	>50	363.2	>90%	COc1ccc(O)c(/C=C(\C#N)C(=O)Nc2cccc(Cl)c2Cl)c1
	171	C165	Diversity set of commercially available compounds	Phamracophore-based screening	0	>50	358.269	>90%	CCC1(C(N)=O)CCCN(C(=O)NCc2c(Cl)cccc2Cl)C1
	172	C166	Diversity set of commercially available compounds	Phamracophore-based screening	0	>50	320.355	>90%	O=C(NCC(C1CC1)C1CC1)N1CCC(O)(C(F)(F)F)CC1
	173	C167	Diversity set of commercially available compounds	Phamracophore-based screening	0	>50	316.401	>90%	Cc1oc2ccccc2c1CNC(=O)N1CCC(C)(CO)CC1
	174	C168	Diversity set of commercially available compounds	Phamracophore-based screening	0	>50	342.842	>90%	CC(C)C1(CO)CCCN(C(=O)NCc2ccc(Cl)cc2F)C1
	175	C169	Diversity set of commercially available compounds	Phamracophore-based screening	0	>50	342.439	>90%	CC(C)Oc1ccc2ccccc2c1CNC(=O)N1CCC(C)(O)C1
	176	C170	Diversity set of commercially available compounds	Phamracophore-based screening	0	>50	294.31	>90%	Cc1ccccc1NC(=O)c1c(O)nc2ccccc2c1O
	177	C171	Diversity set of commercially available compounds	Phamracophore-based screening	0	>50	337.778	>90%	C[NH+](Cc1ccccc1Cl)C(C(=O)[O-])c1ccc(F)c(CO)c1
	178	C172	Diversity set of commercially available compounds	Phamracophore-based screening	0	>50	290.319	>90%	Cc1noc(C)c1CNC(=O)COc1ccccc1CO
	179	C173	Diversity set of commercially available compounds	Phamracophore-based screening	0	>50	303.749	>90%	NC(=O)Nc1cccc(C(=O)NCc2ccccc2Cl)c1
	180	C174	Diversity set of commercially available compounds	Phamracophore-based screening	0	>50	291.734	>90%	O=C(COc1ccccc1O)NCc1ccccc1Cl
	181	C175	Diversity set of commercially available compounds	Phamracophore-based screening	0	>50	309.163	>90%	CC1(O)CN(C(=O)c2cc3c(Br)cccc3[nH]2)C1
	182	C176	Diversity set of commercially available compounds	Phamracophore-based screening	0	>50	341.289	>90%	CC1CN(C(=O)c2cc3c(OC(F)(F)F)cccc3[nH]2)CC(=O)N1
	183	C177	Diversity set of commercially available compounds	Phamracophore-based screening	0	>50	395.429	>90%	CC1(C)Cc2nc(C(C)(C)C)ncc2C(NC(=O)c2cc(C(F)(F)F)n[nH]2)C1
	184	C178	Diversity set of commercially available compounds	Phamracophore-based screening	0	>50	313.397	>90%	CC1(C)CC(NC(=O)c2cc(O)c3ccccc3c2)C(C)(C)O1
	185	C179	Diversity set of commercially available compounds	Phamracophore-based screening	0	>50	354.815	>90%	Cc1cccc(C)c1NC(=O)c1cc(S(N)(=O)=O)c(Cl)cc1O
	186	C180	Diversity set of commercially available compounds	Phamracophore-based screening	0	>50	372.396	>90%	O=C(NCc1ccccc1F)N1CCC(c2ccc3c(c2)OCO3)C(O)C1
	187	C181	Diversity set of commercially available compounds	Phamracophore-based screening	0	>50	390.43	>90%	COc1ccc(C(Cc2ccccc2)NC(=O)N2CCC(O)C(F)(F)C2)cc1
	188	C182	Diversity set of commercially available compounds	Phamracophore-based screening	0	>50	330.391	>90%	Cc1cc(C)cc(Nc2c(-c3cccc(O)c3)nc3ncccn23)c1
	189	C183	Diversity set of commercially available compounds	Phamracophore-based screening	0	>50	293.125	>90%	O=C(Nc1ccc(Cl)cc1Cl)N1CC(O)C(F)C1
	190	C184	Diversity set of commercially available compounds	Phamracophore-based screening	0	>50	368.196	>90%	O=C(Nc1ccc(Cl)cc1Cl)NC(Cc1ccc(O)cc1)C(=O)[O-]
	191	C185	Diversity set of commercially available compounds	Phamracophore-based screening	0	>50	332.763	>90%	O=C([O-])c1ccc(CNC(=O)C2(c3ccc(Cl)cc3)CCC2)o1
	192	C186	Diversity set of commercially available compounds	Phamracophore-based screening	0	>50	366.373	>90%	Cc1ccc(N2C(=O)C3C(C(=O)[O-])[NH2+]C(c4ccccc4O)C3C2=O)cc1
	193	C187	Molport library	Docking with FRED and Glide	0	>50	324.356	>90%	Cc1cccc(-c2cccc(C(=O)N3CC(O)CC3C(=O)[O-])c2)c1
	194	C188	Molport library	Docking with FRED and Glide	0	>50	360.413	>90%	COc1cccc(N2CC(NC(=O)c3cccc4ccccc34)CC2=O)c1
	195	C189	Molport library	Docking with FRED and Glide	0	>50	339.415	>90%	O=c1oc2ccccc2n1CCC[NH+]1CCCC1c1ccc(O)cc1
	196	C190	Molport library	Docking with FRED and Glide	0	>50	310.289	>90%	O=C([O-])c1nc[nH]c1C(=O)NC(c1ccccc1)c1ccco1
	197	C191	Molport library	Docking with FRED and Glide	0	>50	340.292	>90%	CC(C)C(CO)NC(=O)NC(c1cccc(F)c1F)C(F)(F)F
	198	C192	Molport library	Docking with FRED and Glide	0	>50	378.472	>90%	COc1ccc(CC(C)(O)CNC(=O)NCc2cccc3ccccc23)cc1
	199	C193	Molport library	Docking with FRED and Glide	0	>50	328.456	>90%	CC(=O)N1CCCCC1CC(=O)NC1(C)CCc2ccccc2C1
	200	C194	Molport library	Docking with FRED and Glide	0	>50	359.351	>90%	Cn1c(C2CC(=O)N(c3cccc(C(F)(F)F)c3)C2)nc2ccccc21
	201	C195	Molport library	Docking with FRED and Glide	0	>50	318.352	>90%	O=C(NCC1(c2cccc(F)c2)CCCCC1)c1n[nH]c(=O)[nH]1
	202	C196	Molport library	Docking with FRED and Glide	0	>50	345.83	>90%	Cc1ccn(C)c(=O)c1NC(=O)NC1CCCc2ccc(Cl)cc21
	203	C197	Molport library	Docking with FRED and Glide	0	>50	384.456	>90%	O=C(NC1CC(C(=O)[O-])c2ccccc21)C1CCCN(C(=O)N2CCCC2)C1
	204	C198	Molport library	Docking with FRED and Glide	0	>50	349.434	>90%	O=C1CC(NC(=O)N2CCCC2c2ccccc2)CN1c1ccccc1
	205	C199	Molport library	Docking with FRED and Glide	0	>50	273.268	>90%	O=C([O-])CN1C(=O)NC2(CCCc3ccccc32)C1=O
	206	C200	Molport library	Docking with FRED and Glide	0	>50	320.433	>90%	CCc1ccc(C(NC(=O)NC2C=CC(CO)C2)C(C)(C)C)o1
	207	C201	Molport library	Docking with FRED and Glide	0	>50	364.405	>90%	O=C(NCc1ccccc1N1CCOCC1)c1nc2ccccc2c(=O)[nH]1
	208	C202	Molport library	Docking with FRED and Glide	0	>50	319.43	>90%	O=C(NC1CCCCNC1=O)NC1CCSc2ccccc21
	209	C203	Molport library	Docking with FRED and Glide	0	>50	302.33	>90%	CCc1cc(C(=O)NCC(O)c2ccc(O)cc2)cc(=O)[nH]1
	210	C204	Molport library	Docking with FRED and Glide	0	>50	304.243	>90%	O=C1CCC(C(=O)NC(c2ccc(F)cc2)C(F)(F)F)N1
	211	C205	Molport library	Docking with FRED and Glide	0	>50	344.361	>90%	Cc1c(C(=O)NC2CC2c2ccc(F)cc2F)[nH]c2c1C(=O)CCC2
	212	C206	Molport library	Docking with FRED and Glide	0	>50	322.372	>90%	Cc1ccc2c(CCNc3nc4[nH]ncc4c(=O)[nH]3)cn(C)c2c1
	213	C207	Molport library	Docking with FRED and Glide	0	>50	334.392	>90%	CCCC1(C(=O)[O-])CCN(C(=O)c2cccc(C)c2OC)CC1O
	214	C208	Molport library	Docking with FRED and Glide	0	>50	377.318	>90%	O=C(NCC(O)(c1ccccc1)C(F)(F)F)c1cc(=O)c2ccccc2o1
	215	C209	Molport library	Docking with FRED and Glide	0	>50	456.59	>90%	O=C(CCCc1c[nH]c2ccccc12)N1CCN(C(=O)CCCc2c[nH]c3ccccc23)CC1
	216	C210	Molport library	Docking with FRED and Glide	0	>50	292.33	>90%	CC(C)(C(=O)NC1CCC(C(=O)[O-])C1)c1cccc(F)c1
	217	C211	Molport library	Docking with FRED and Glide	0	>50	331.416	>90%	Cc1ccc(C(=O)NC2CCC(=O)NC2C)cc1N1CCOCC1
	218	C212	Molport library	Docking with FRED and Glide	0	>50	393.463	>90%	CC(=O)N1CCC2(CC1)CC(C(=O)[O-])N(C(=O)c1ccc(C)c3ccccc13)C2
	219	C213	Molport library	Docking with FRED and Glide	0	>50	327.262	>90%	COc1c[nH]c(C(=O)NC(c2cccnc2)C(F)(F)F)cc1=O
	220	C214	Molport library	Docking with FRED and Glide	0	>50	287.363	>90%	NC(=O)CN1CC(CCN2CCCC2=O)c2ccccc21
	221	C215	Molport library	Docking with FRED and Glide	0	>50	345.362	>90%	O=C(NCc1cccnc1-n1ccnc1)c1cc2ccccc2c(=O)[nH]1
	222	C216	Molport library	Docking with FRED and Glide	0	>50	303.338	>90%	O=C(CCC1(C(=O)[O-])CCC(=O)NC1)NCc1ccccc1
	223	C217	Molport library	Docking with FRED and Glide	0	>50	341.411	>90%	Cc1ccccc1C(O)CNC(=O)NCCc1cccc(C(N)=O)c1
	224	C218	Molport library	Docking with FRED and Glide	0	>50	408.454	>90%	COc1ccc2c(c1)CCCN2C(=O)C1CC(=O)N(c2ccc3c(c2)OCCO3)C1
	225	C219	Molport library	Docking with FRED and Glide	0	>50	331.375	>90%	O=c1[nH]c(NCC(O)c2ccc3ccccc3c2)nc2ccccc12
	226	C220	Molport library	Docking with FRED and Glide	0	>50	314.429	>90%	Cc1cccc(C2(C(=O)NC3CCC(=O)N(C)C3)CCCC2)c1
	227	C221	Molport library	Docking with FRED and Glide	0	>50	344.455	>90%	CC1CCc2ccccc2C1NC(=O)CCC(=O)N1CCC(O)CC1
	228	C222	Molport library	Docking with FRED and Glide	0	>50	290.298	>90%	CC1CCc2c(F)cccc2C1NC(=O)c1n[nH]c(=O)[nH]1
	229	C223	Molport library	Docking with FRED and Glide	0	>50	360.417	>90%	Cc1nccn1-c1ccccc1CNC(=O)CC1NC(=O)c2ccccc21
	230	C224	Molport library	Docking with FRED and Glide	0	>50	356.466	>90%	Cc1ccc(C(=O)N2CCC3(CC2)CCC3(C)O)cc1N1CCCC1=O
	231	C225	Molport library	Docking with FRED and Glide	0	>50	446.532	>90%	O=C(Nc1nc2c(s1)C(=O)CC(C(=O)NC1CCCc3ccccc31)C2)c1ccncc1
	232	C226	Molport library	Docking with FRED and Glide	0	>50	423.538	>90%	O=C1CC(C(=O)NC2CCCc3ccccc32)Cc2nc(NC(=O)C3CCC3)sc21
	233	C227	Molport library	Docking with FRED and Glide	0	>50	385.483	>90%	O=C(NC1CCC(C(=O)N2CCCCC2)C1)NC1C2Cc3cc(F)ccc3C21
	234	C228	Molport library	Docking with FRED and Glide	0	>50	349.434	>90%	O=C1CC(C(=O)N2CCCC2c2ccccc2)CN1Cc1cccnc1
	235	C229	Molport library	Docking with FRED and Glide	0	>50	333.453	>90%	O=C1CC(C(=O)NCc2csc3c2CCCC3)C2(CCCC2)O1
	236	C230	Molport library	Docking with FRED and Glide	0	>50	390.508	>90%	O=C1CC(C(=O)N2CCCC2c2cccs2)CN1c1cccc2ccccc12
	237	C231	Molport library	Docking with FRED and Glide	0	>50	302.33	>90%	O=C1CCC(C(=O)N2CCCC2c2ccc3c(c2)OCO3)N1
	238	C232	Molport library	Docking with FRED and Glide	0	>50	359.838	>90%	CN(Cc1csc(-c2ccccc2)n1)C(=O)c1c[nH]c(=O)c(Cl)c1
	239	C233	Molport library	Docking with ProBiS-Dock	0	>50	558.454	>90%	c1ccc(cc1)S(=O)(=O)N(CC(=O)Nc2ccccc2C(=O)N3CCOCC3)c4ccc(cc4)Br
	240	C234	Molport library	Docking with ProBiS-Dock	0	>50	450.584	>90%	C[NH+]1CCN(CC1)C(=O)c2ccc(cc2)CN(c3ccccc3)S(=O)(=O)c4ccccc4
	241	C235	Molport library	Docking with ProBiS-Dock	0	>50	456.52	>90%	COc1ccccc1NC(=O)CN(c2ccccc2)S(=O)(=O)c3ccc(c(c3)OC)OC
	242	C236	Molport library	Docking with ProBiS-Dock	0	>50	457.483	>90%	Cc1ccc(cc1)S(=O)(=O)N(Cc2ccc(cc2)F)CC(=O)Nc3cccc(c3)[N+](=O)[O-]
	243	C237	Molport library	Docking with ProBiS-Dock	0	>50	359.515	>90%	CC(C)c1ccc(cc1)S(=O)(=O)N2CC[NH+](CC2c3ccccc3)C
	244	C238	Molport library	Docking with ProBiS-Dock	0	>50	426.494	>90%	c1ccc2c(c1)CCN2C(CNS(=O)(=O)c3ccc4c(c3)OCCO4)c5ccco5
	245	C239	Molport library	Docking with ProBiS-Dock	0	>50	425.466	>90%	c1ccc(c(c1)C(=O)NCc2cccnc2)NS(=O)(=O)c3ccc4c(c3)OCCO4
	246	C240	Molport library	Docking with ProBiS-Dock	0	>50	384.457	>90%	Cc1ccc(cc1)S(=O)(=O)N(C)c2ccccc2C(=O)NCc3ccco3
	247	C241	Molport library	Docking with ProBiS-Dock	0	>50	376.482	>90%	CCc1ccc(cc1)S(=O)(=O)NC2Cc3cc(nn3C2)C(=O)NC(C)C
	248	C242	Molport library	Docking with ProBiS-Dock	0	>50	432.566	>90%	Cc1cc(ccc1OC)S(=O)(=O)N(Cc2ccccc2)CC(=O)N3CC[NH+](CC3)C
	249	C243	Molport library	Docking with ProBiS-Dock	0	>50	448.587	>90%	CC(C)(C)c1ccc(cc1)C[NH+](Cc2ccccc2)Cc3nc(co3)C(=O)N4CCOCC4
	250	C244	Molport library	Docking with ProBiS-Dock	0	>50	389.541	>90%	Cc1ccc(cc1)S(=O)(=O)N(CC(C[NH+]2CCCCC2)O)c3ccccc3
	251	C245	Molport library	Docking with ProBiS-Dock	0	>50	426.494	>90%	COc1ccc(cc1)S(=O)(=O)N(CC(=O)Nc2cccc(c2)OC)c3ccccc3
	252	C246	Molport library	Docking with ProBiS-Dock	0	>50	442.516	>90%	c1cc(cc(c1)S(=O)(=O)N2CC(C(C2)c3nc(no3)C4CCCC4)c5cccnc5)F
	253	C247	Molport library	Docking with ProBiS-Dock	0	>50	371.462	>90%	CC(c1ccc(cc1)S(=O)(=O)NC(c2ccccc2)c3nccn3C)O
	254	C248	Molport library	Docking with ProBiS-Dock	0	>50	421.583	>90%	Cc1ccc(cc1)S(=O)(=O)N(CC(C[NH2+]CCC(C)C)O)c2ccc(cc2)OC
	255	C249	Molport library	Docking with ProBiS-Dock	0	>50	376.478	>90%	CCC(c1ccccc1OCC(=O)NC)NS(=O)(=O)c2ccc(cc2)C
	256	C250	Molport library	Docking with ProBiS-Dock	0	>50	376.478	>90%	Cc1ccc(cc1)S(=O)(=O)N(CCC(=O)NC(C)CO)c2ccccc2
	257	C251	Molport library	Docking with ProBiS-Dock	0	>50	455.33	>90%	COc1ccc(cc1Br)S(=O)(=O)Nc2ccccc2C(=O)N3CCOCC3
	258	C252	Molport library	Docking with ProBiS-Dock	0	>50	396.468	>90%	c1ccc(cc1)C(c2ccccn2)NS(=O)(=O)c3ccc4c(c3)OCCCO4
	259	C253	Molport library	Docking with ProBiS-Dock	0	>50	445.541	>90%	Cc1ccc(cc1)S(=O)(=O)N(CC(=O)N2CCC(CC2)C(=O)N)c3cccc(c3)OC
	260	C254	Molport library	Docking with ProBiS-Dock	0	>50	361.463	>90%	CCCc1ccc(cc1)S(=O)(=O)NC2Cc3cc(ccc3OC2)OC
	261	C255	Molport library	Docking with ProBiS-Dock	0	>50	455.492	>90%	Cc1ccc(cc1)S(=O)(=O)N(CC(=O)Nc2cccc(c2)[N+](=O)[O-])c3cccc(c3)OC
	262	C256	Molport library	Docking with ProBiS-Dock	0	>50	374.462	>90%	c1cc(cnc1)C(C2CCOCC2)NS(=O)(=O)c3ccc4c(c3)CCO4
	263	C257	Molport library	Docking with ProBiS-Dock	0	>50	428.514	>90%	CC1CC(CN(C1)C(=O)c2ccccc2NS(=O)(=O)c3ccc4c(c3)[nH]c(=O)[nH]4)C
	264	C258	Molport library	Docking with ProBiS-Dock	0	>50	332.425	>90%	Cc1ccc(cc1)S(=O)(=O)N(CCC(=O)N)Cc2ccccc2
	265	C259	Molport library	Docking with ProBiS-Dock	0	>50	425.51	>90%	COc1ccc(cc1)S(=O)(=O)N(Cc2ccccc2)CC(=O)NCc3ccccn3
	266	C260	Molport library	Docking with ProBiS-Dock	0	>50	390.461	>90%	Cc1cc(ccc1OC)S(=O)(=O)Nc2ccccc2C(=O)N3CCOCC3
	267	C261	Molport library	Docking with ProBiS-Dock	0	>50	358.463	>90%	CCNC(=O)c1ccc(cc1)CNS(=O)(=O)c2ccc3c(c2)CCC3
	268	C262	Molport library	Docking with ProBiS-Dock	0	>50	434.514	>90%	Cc1ccc(cc1)S(=O)(=O)C(CNS(=O)(=O)c2ccc(cc2)F)c3cccnc3
	269	C263	Molport library	Docking with ProBiS-Dock	0	>50	408.907	>90%	COc1ccc(cc1)S(=O)(=O)N(CC(=O)N2CCCC2)c3ccc(cc3)Cl
	270	C264	Molport library	Docking with ProBiS-Dock	0	>50	375.514	>90%	Cc1ccc(cc1)S(=O)(=O)NC(C)C(c2ccccc2)[NH+]3CCOCC3
	271	C265	Molport library	Docking with ProBiS-Dock	0	>50	424.478	>90%	COc1ccc(cc1)S(=O)(=O)N2CC(Oc3c2cccc3)C(=O)Nc4ccccc4
	272	C266	Molport library	Docking with ProBiS-Dock	0	>50	348.38	>90%	Cc1ccc(cc1[N+](=O)[O-])S(=O)(=O)N2c3ccccc3CC2CO
	273	C267	Molport library	Docking with ProBiS-Dock	0	>50	375.425	>90%	Cn1ccnc1C(c2ccc(cc2)F)NS(=O)(=O)c3ccc(cc3)OC
	274	C268	Molport library	Docking with ProBiS-Dock	0	>50	344.412	>90%	CC1CN(c2c1cccc2)S(=O)(=O)c3ccc(cc3)CCC(=O)[O-]
	275	C269	Molport library	Docking with ProBiS-Dock	0	>50	375.494	>90%	Cn1cc(cn1)C2CN(CC2CO)S(=O)(=O)c3ccc4c(c3)CCCC4
	276	C270	Molport library	Docking with ProBiS-Dock	0	>50	398.868	>90%	CNC(=O)CN(c1ccc(cc1)Cl)S(=O)(=O)c2ccc(c(c2)OC)OC
	277	C271	Molport library	Docking with ProBiS-Dock	0	>50	469.519	>90%	COc1ccc(cc1)CCNC(=O)CN(c2ccc(cc2)[N+](=O)[O-])S(=O)(=O)c3ccccc3
	278	C272	Molport library	Docking with ProBiS-Dock	0	>50	410.56	>90%	CC1CN(CC(O1)C)C(=O)C(C)[NH+]2CCC(CC2)NS(=O)(=O)c3ccccc3
	279	C273	Chemokine receptor targeted compound library	Coupled virtual screening	0	>50	378.472	>90%	COc1ccc(C(=O)C2CCCN(Cc3cc4ccccc4[nH]3)C2)c(OC)c1
	280	C274	Chemokine receptor targeted compound library	Coupled virtual screening	0	>50	332.791	>90%	Cc1nc[nH]c1C(=O)NC1CC(=O)N(Cc2ccccc2Cl)C1
	281	C275	Chemokine receptor targeted compound library	Coupled virtual screening	0	>50	341.503	>90%	CN1CCN(CCC2CCCCN2Cc2nc3ccccc3[nH]2)CC1
	282	C276	Chemokine receptor targeted compound library	Coupled virtual screening	0	>50	348.406	>90%	Cc1nc[nH]c1C(=O)NC1CC(=O)N(Cc2cccc3ccccc23)C1
	283	C277	Chemokine receptor targeted compound library	Coupled virtual screening	0	>50	388.393	>90%	O=C1CC(NCc2nc3ccccc3[nH]2)CN1Cc1ccccc1C(F)(F)F
	284	C278	Chemokine receptor targeted compound library	Coupled virtual screening	0	>50	344.817	>90%	CCN(Cc1ccc(Cl)cc1)Cc1cc(=O)c2cccc(F)c2[nH]1
	285	C279	Chemokine receptor targeted compound library	Coupled virtual screening	0	>50	323.396	>90%	COc1cccc(C2CC(O)CN2Cc2nc3ccccc3[nH]2)c1
	286	C280	Chemokine receptor targeted compound library	Coupled virtual screening	0	>50	417.34	>90%	O=C(c1cn2ccccc2n1)N(CCN1CCCC1)Cc1ccc(Cl)c(Cl)c1
	287	C281	Chemokine receptor targeted compound library	Coupled virtual screening	0	>50	409.618	>90%	CC1CN(Cc2ccccc2)CCC1N(C)CC(=O)NC12CC3CC(CC(C3)C1)C2
	288	C282	Chemokine receptor targeted compound library	Coupled virtual screening	0	>50	339.483	>90%	CCN1CCCC1C1CCCN1C(=O)CCc1c[nH]c2ccccc12
	289	C283	Chemokine receptor targeted compound library	Coupled virtual screening	0	>50	341.455	>90%	CCN(CC)C(CNC(=O)c1ccc(C)[nH]c1=O)Cc1ccccc1
	290	C284	Chemokine receptor targeted compound library	Coupled virtual screening	0	>50	363.889	>90%	O=C(CN1CCCC1Cc1ccccc1Cl)NC1CCCCNC1=O
	291	C285	Chemokine receptor targeted compound library	Coupled virtual screening	0	>50	391.427	>90%	O=C(NCC(=O)N1CCCC1c1ccc2c(c1)OCO2)c1cc2ccccc2[nH]1
	292	C286	Chemokine receptor targeted compound library	Coupled virtual screening	0	>50	340.354	>90%	O=C1CCCc2[nH]c(=O)c(C(=O)NC3CCc4cc(F)ccc43)cc21
	293	C287	Chemokine receptor targeted compound library	Coupled virtual screening	0	>50	331.847	>90%	CN(C)C(=O)c1ccc(CN2CCCC2c2cccc(Cl)c2)[nH]1

## Sheet: Experimentally validated decoys
SMILES	Label
CC(O)CNc1c(NCc2ccc3c(c2)OCO3)c(=O)c1=O	C001
COc1ccc(N2CCN(c3c(NCc4cccc(Cl)c4)c(=O)c3=O)CC2)cc1	C002
O=c1c(NCC2COc3ccccc3O2)c(N2CCSCC2)c1=O	C003
COc1ccc2ccccc2c1CNc1c(N2CCSCC2)c(=O)c1=O	C004
COC(=O)c1ccccc1Nc1c(N2CCNC(=O)C2)c(=O)c1=O	C005
COC(=O)c1sccc1Nc1c(NC2CCCCC2)c(=O)c1=O	C006
CC(O)CNc1c(N2CC[NH+](Cc3ccccc3Cl)CC2)c(=O)c1=O	C007
O=C(CNc1c(N2CCN(c3ccc(Cl)cc3)CC2)c(=O)c1=O)NCc1ccco1	C008
COC(=O)c1sccc1Nc1c(NCc2ccc(Cl)cc2)c(=O)c1=O	C009
O=C(CNc1c(NCc2ccc3c(c2)OCO3)c(=O)c1=O)N1CCCC1	C010
COC(=O)c1ccccc1Nc1c(NCc2ccc(OC)cc2)c(=O)c1=O	C011
COc1ccc(CNc2c(NCc3ccc4c(c3)OCO4)c(=O)c2=O)cc1	C012
CC(Nc1c(NCc2ccc3c(c2)OCO3)c(=O)c1=O)c1ccccc1	C013
COc1ccc(CNc2c(NC(C)c3ccccc3)c(=O)c2=O)cc1OC	C014
C[NH+](C)C1(CNc2c(N3CC[NH+](Cc4ccccc4Cl)CC3)c(=O)c2=O)CCCC1	C015
COC(=O)c1ccccc1Nc1c(NCC2CC2)c(=O)c1=O	C016
O=C1C(NCC2=CC(C(F)(F)F)=CC(C(F)(F)F)=C2)=C(NCC3=CC(C(F)(F)F)=CC(C(F)(F)F)=C3)C1=O	C017
O=C1C(NC2=CC(C(F)(F)F)=CC(C(F)(F)F)=C2)=C(NC3=CC(C(F)(F)F)=CC(C(F)(F)F)=C3)C1=O	C018
O=C1C(NC[C@]23CC[C@H](C3(C)C)C[C@H]2N4CCCC4)=C(NCC5=CC(C(F)(F)F)=CC(C(F)(F)F)=C5)C1=O	C019
O=C1C(N[C@H]2CCCC[C@@H]2N(C)C)=C(NCC3=CC(C(F)(F)F)=CC(C(F)(F)F)=C3)C1=O	C020
CN(C)[C@@H]1CCCC[C@H]1NC(C2=O)=C(NCC3=CC(C(F)(F)F)=CC(C(F)(F)F)=C3)C2=O	C021
CC1(C)[C@@H]2CC[C@]1(CN3CCCC3)[C@@H](NC(C4=O)=C(N[C@H](C5=CC=CC6=C5C=CC=C6)C)C4=O)C2	C022
O=C1C(N[C@H]2CCCC[C@@H]2N3CCCCC3)=C(NC4=CC(C(F)(F)F)=CC(C(F)(F)F)=C4)C1=O	C023
O=C1C(NCCN(C)C)=C(NC2=CC(C(F)(F)F)=CC(C(F)(F)F)=C2)C1=O	C024
O=C1C(OC)=C(NC2=CC(C(F)(F)F)=CC(C(F)(F)F)=C2)C1=O	C025
COc1ccc(C)cc1NC(=S)N1CCN(CC1)c1ccccc1O	C026
FC(F)(F)c1cccc(Cn2cnc(NC(=S)NCCc3ccccc3)n2)c1	C027
NC(=O)C1CC(O)CN1C(=S)Nc1ccc(cc1)S(=O)(=O)N1CCOCC1	C028
Cc1sc(NC(=S)NC(=O)CCc2ccccc2)c(C(N)=O)c1C	C029
OC(CNC(=S)NCc1ccc2OCOc2c1)c1ccc(cc1)[N+]([O-])=O	C030
FC(F)(F)c1ccccc1NC(=S)Nc1ccn(Cc2ccc(Cl)cc2)n1	C031
Cc1ccnc(NC(=S)NC(=O)c2cccc3ccccc23)c1	C032
CCc1cccc(NC(=S)NNC(=O)c2cccc(c2)[N+]([O-])=O)c1	C033
FC(F)(F)c1cc(NC(=S)NCCN2CCNC2=O)cc(c1)C(F)(F)F	C034
FC(F)(F)c1ccccc1NC(=S)Nc1ccc(OCc2ccccc2)cc1	C035
FC(F)(F)c1cccc(NC(=S)NCc2ccccc2C(F)(F)F)c1	C036
Cn1ncc(NC(=S)Nc2ccccc2C(F)(F)F)c1C(N)=O	C037
OCc1ccccc1NC(=S)NCc1ccccc1	C038
S=C(N[C@H]1[C@H](N(C)C)CCCC1)NC2=CC(C(F)(F)F)=CC(C(F)(F)F)=C2	C039
S=C(NC1=CC(C(F)(F)F)=CC(C(F)(F)F)=C1)NC2=CC(C(F)(F)F)=CC(C(F)(F)F)=C2	C040
S=C(NCCN(C)C)NC1=CC(C(F)(F)F)=CC(C(F)(F)F)=C1	C041
S=C(N/C=C(C(OC)=O)/NC(C1=CC=CC=C1)=O)N/C=C(C(OC)=O)/OC(C2=CC=CC=C2)=N	C042
CC1=CC=CN=C1NC(NCC(OCC)=O)=S	C043
S=C(NC1=CC2=NSN=C2C=C1)NC(OCC)=O	C044
S=C(NC(OCC)=O)NC1=NC=CC=N1	C045
CC1=NC(NC(NC(OCC)=O)=S)=CC(C)=N1	C046
S=C(NC1=NC=CC=C1)NC(OCC)=O	C047
S=C(NC1=NC=CC=N1)NC(OCC)=O	C048
S=C(NC1=NNC2=C1C=CC=C2)N	C049
S=C(NCC1=CC=CC=C1)NCC2=CC(C(F)(F)F)=CC(C(F)(F)F)=C2	C050
S=C(NC1=CC=CC=C1)NC2=CC=CC=C2	C051
CN(C)C(=O)c1cccc(NCC(=O)NCC2(c3ccccc3)CCC2)c1	C052
Cc1ccc(CN(C(=O)CNc2ccc(C(N)=O)c(C)c2)C2CC2)o1	C053
CC(=O)Nc1cccc(NCC(=O)N(Cc2ccc(C)o2)C2CC2)c1	C054
CNC(=O)c1ccc(C=CC(=O)N(C2CC2)C(C)c2ccco2)cc1	C055
Cc1ccc(C(NC(=O)Nc2ccc(C(N)=O)c(Cl)c2)C(C)(C)C)o1	C056
Cc1ccc(NCC(=O)NCc2ccco2)cc1C(=O)N(C)C	C057
Cc1ccc(C(C)NC(=O)C(=O)Nc2cc(C(=O)N(C)C)ccc2C)o1	C058
CNC(=O)c1ccc(C=CC(=O)N(Cc2ccsc2)C2CC2)cc1	C059
Cc1cc(NCC(=O)N(C)Cc2ccco2)ccc1C(=O)N(C)C	C060
CN(C)C(=O)c1ccc(Cl)c(NCC(=O)N(C)Cc2ccco2)c1	C061
CC(=O)c1cccc(NC(=O)NC(c2ccc(C)o2)C(C)(C)C)c1	C062
CCNC(=O)c1cccc(NC(=O)C[NH+](Cc2ccco2)C2CCCC2)c1	C063
CN(C)C(=O)c1cc(NCC(=O)NCc2ccco2)ccc1F	C064
Cc1ccc([NH+]=C(N)C(N)=[NH+]c2ccc(C)cc2)cc1	C065
CCCNC(=O)CNc1ccc(C)c(C(=O)N(C)C)c1	C066
NC(=O)c1cc(NCC(=O)NCc2ccco2)ccc1Cl	C067
NC(=[NH+]c1ccccc1)C(=[NH2+])Nc1ccccc1	C068
CCc1ccc(C(NC(=O)C(=O)Nc2cccnc2C)C(C)(C)C)o1	C069
CN(C)C(=O)c1cccc(NC(=O)C(=O)NCC(C)(C)C[NH+](C)C)c1	C070
Cc1ccc(NC=C2C(=O)CC(c3ccco3)CC2=O)cc1	C071
CCNC(=O)CNc1ccc(C)c(C(=O)N(C)C)c1	C072
CC1CCCCN1C(=O)CNc1ccc(Cl)c(C(=O)N(C)C)c1	C073
CC1CCCCN1C(=O)CNc1cc(C(=O)N(C)C)ccc1Cl	C074
CN(C)C(=O)c1cccc(NCC(=O)N(C)C2CCCCC2)c1	C075
CN(C)C(=O)c1cccc(NC(=O)NCCc2ccccn2)c1	C076
NC(=[NH+]c1ccc(Br)cc1)C(=[NH2+])Nc1ccc(Br)cc1	C077
Cc1ccc(NC2=[NH+]C(=O)SC2=Cc2ccco2)cc1	C078
CCn1cccc(NC(=O)N2CC(Cc3ccccc3Br)C2)c1=O	C079
Cc1cccnc1C1(CNc2cc(N3CCC[C@H](CO)C3)ncn2)CC1	C080
O=C(NCc1ccccc1)c1cn(C2CN(C(=O)C3CC3)C2)nn1	C081
CCOC(=O)c1c(C)c(CCC(=O)N[C@H](C)c2ccccc2)c(C)n1C	C082
Cc1cccc(C[N@H+]2CCC[C@H](Nc3ccc(C)c(C)c3)C2)n1	C083
CC(C)[C@@H]1OCCC[C@@H]1Nc1cc(N2CC[C@H](OCc3ccccn3)C2)ncn1	C084
CN(C)S(=O)(=O)c1ccc(-c2nnc(C(=O)NCc3ccccn3)o2)cc1	C085
O=C([C@@H]1CCCO1)N1CCc2ncnc(NCCc3ccco3)c2CC1	C086
O=C(c1ccnc(N[C@H]2CCC[N@@H+](Cc3cccnc3)C2)c1)N1CCCC1	C087
Cc1ccc(CNC(=O)c2nnc(-c3ccc(S(=O)(=O)N(C)C)cc3)o2)o1	C088
CN(C)S(=O)(=O)c1ccc(-c2nnc(C(=O)NCc3ccccc3)o2)cc1	C089
Cc1nc(CCCC(=O)N[C@H]2CCN(C(C)C)C2=O)cs1	C090
Cc1ccc(CNC(=O)c2nnc(-c3ccc(S(=O)(=O)N4CCCC4)cc3)o2)o1	C091
C[C@@H](NC(=O)c1nnc(-c2ccc(S(=O)(=O)N(C)C)cc2)o1)c1ccccn1	C092
Cc1c(C(=O)NCC2CC2)sc2ncnc(NCCc3ccccn3)c12	C093
COc1cccc(-c2cc(C(=O)NCc3ccco3)no2)c1	C094
O=C(NCc1ccccn1)c1cn2c([nH+]1)C(=O)N(CC1CC1)CC2	C095
O=C(CCCc1ccccc1)N[C@H]1CCN(CC(F)(F)F)C1=O	C096
Cc1cc(NCCc2nccs2)nc(-c2cccc([N+](=O)[O-])c2)n1	C097
CNC(=O)c1cccc(NC(=O)N2CC[C@@H](c3ccccc3)C2)c1C	C098
Cc1c(NC(=O)C[N@H+](C)Cc2ccc(F)cc2)cccc1C(=O)N(C)C	C099
CNC(=O)c1cccc(NC(=O)c2cn(Cc3ccccn3)nn2)c1C	C100
CS(=O)(=O)c1ccc(-c2cccc(NC(=O)[C@H]3CCCO3)c2)nn1	C101
CCN(CC)S(=O)(=O)c1ccc2c(c1)cc(C(=O)NCc1ccc(C)o1)n2C	C102
CCOC(=O)c1sc2ncnc(NC[C@H]3CCCO3)c2c1C	C103
CCOC[C@H]1CCN(C(=O)Nc2cccn(CC(F)(F)F)c2=O)C1	C104
CN(C)C(=O)c1ccc(C[N@H+]2CCCC[C@H]2CCn2cccn2)o1	C105
Cc1ccc(NC(=O)C[N@@H+](C)C[C@@H]2CCCO2)cc1[N+](=O)[O-]	C106
CN1CC[C@H](NC(=O)CN[C@@H](c2ccccc2)C(F)(F)F)C1=O	C107
C[C@@H](CNC(=O)N[C@H]1CCO[C@@H](c2ccccc2)C1)c1ccsc1	C108
C[C@@H](CNC(=O)N[C@H]1CCO[C@@H](C2CC2)C1)c1ccsc1	C109
CN(C)C(=O)c1cccc(C[N@@H+]2CCC[C@@H]2C[C@H](O)c2cnn(C)c2)c1	C110
CN(C)C(=O)c1cccc(N[C@H]2CCC[N@H+](Cc3cccc(O)c3)C2)n1	C111
CC(C)[C@@H](NC(=O)CCN1CCCCCC1=O)c1ccccc1	C112
Cc1cnc([C@@H](C)CNC(=O)Nc2ccc3c(c2)S(=O)(=O)CC3)s1	C113
C[C@@H](NC(=O)N[C@H]1CCN(C)C1=O)[C@H](C)c1ccccc1	C114
CNC(=O)c1cccc(NC(=O)N[C@H](C)Cc2ccc(C)s2)c1C	C115
C[C@@H]1CC[N@H+](Cc2ccccc2)C[C@H]1Nc1nccc(C(N)=O)c1[N+](=O)[O-]	C116
C[C@@H]1CC[N@H+](Cc2ccccc2)C[C@H]1Nc1ccc([N+](=O)[O-])c(C(N)=O)c1	C117
C[C@@H](CNC(=O)N[C@H]1CCC[C@@H](S(C)(=O)=O)C1)c1cccs1	C118
C[C@@H](CNC(=O)Nc1ccnc(C(=O)N(C)C)c1)c1cccs1	C119
Cc1ccc(N[C@H]2CS(=O)(=O)C[C@H]2OC(=O)c2ccccc2)cc1	C120
Cc1cccc(N[C@H]2CS(=O)(=O)C[C@H]2OC(=O)c2ccccc2)c1	C121
O=S1(=O)C[C@@H](NCc2ccccc2)[C@@H](Nc2ccc(Cl)cc2)C1	C122
O=C(O[C@@H]1CS(=O)(=O)C[C@@H]1Nc1ccccc1)c1ccccc1	C123
CN(Cc1ccccc1N[C@H]1CCN(C)C1=O)C(=O)c1cccs1	C124
CCOC(=O)[C@H]([NH2+]CC(=O)Nc1cccc(C(=O)N(C)C)c1)C(C)C	C125
CNC(=O)c1cccc(NC(=O)NCC(C)(C)c2cccs2)c1C	C126
CN(C)C(=O)c1cccc(NC(=O)NCCC2=CCCCC2)c1	C127
CN(C)C(=O)Cn1cccc(NC(=O)CCC(C)(C)c2ccccc2)c1=O	C128
CN(C)C(=O)c1cc(NC(=O)NCC(C)(C)c2ccccc2)ccn1	C129
C[S@](=O)c1cccc(NC(=O)NCC2(c3cccc(F)c3)CC2)c1	C130
Cc1cccc2c(=O)n(CCC(=O)N[C@@H](c3ccccc3)C(C)C)cnc12	C131
CC[C@@H](NC(=O)CCn1ccccc1=O)c1cc(F)ccc1F	C132
C[C@H](c1ccccc1)[N@@H+](C)CC(=O)Nc1cccc(C(=O)N(C)C)c1	C133
COC[C@@H](NC1=NS(=O)(=O)c2ccccc21)c1ccc(C)o1	C134
COc1ccc([N+](=O)[O-])c(C(=O)N[C@@H](c2ncccc2C)C(C)C)c1	C135
Cc1cccc([C@H](NC(=O)c2cc(-c3ccccc3F)n[nH]2)C2CC2)n1	C136
CC[C@@H](NS(=O)(=O)NCc1ccccc1)c1cc(C)ccn1	C137
Cc1cccnc1[C@H]([NH2+][C@H]1CCN(CC(F)(F)F)C1=O)C(C)C	C138
Cc1ocnc1C(=O)N[C@@H]1CC(=O)N(Cc2ccc(F)cc2)C1	C139
C/[NH+]=C(\NCCC(=O)N(C)C)N[C@H](C)c1ccc(C)o1	C140
COCCN(Cc1cccs1)C(=O)N[C@@H](C)c1ccc(C)o1	C141
CC(C)Cc1cc(C(=O)N(Cc2ccccc2Cl)C(C)C)nc(=O)[nH]1	C142
Cc1cnn(C[C@@H]2CCCN2C(=O)[C@H](C(C)C)n2cncn2)c1	C143
CC(=O)N[C@@H](Cc1ccccc1)C(=O)N[C@H](C)c1ccccc1	C144
O=C1C[C@H](NC(=O)CCn2cccn2)CN1	C145
CC(C)[C@@H](Nc1nccc(CCC(F)(F)F)n1)c1nccn1C	C146
O=C(N[C@@H](c1nccs1)C1CC1)c1cc(N2CCOCC2)cc[nH+]1	C147
O=S1(=O)N=C(NCc2ccco2)c2ccccc21	C148
O=S1(=O)N=C(NCc2ccccn2)c2ccccc21	C149
O=S1(=O)N=C(NCC[NH+]2CCCC2)C(NCC[NH+]2CCCC2)=N1	C150
O=C1NC[C@H](C(=O)N(Cc2ccco2)C2CC2)N1	C151
CCn1nccc1[C@H]1NC(=O)CC[C@H]1NC(=O)c1cc(C)n(C)n1	C152
Cn1ccnc1[C@H](NC1=NS(=O)(=O)c2ccccc21)c1cccc(F)c1	C153
O=C([C@@H]1C[C@@H]1c1ccco1)N1CCC[C@H]1Cc1ccc(F)cc1	C154
CC(C)[C@@H](NC(=O)c1cccc(NC(=O)C2CC2)c1)c1ccccn1	C155
CC[C@@H](NC1=NS(=O)(=O)c2ccccc21)C(=O)NOC	C156
CNC(=O)[C@H](NC1=NS(=O)(=O)c2ccccc21)C(C)C	C157
COC(=O)c1ccc([C@H]2CC(=O)Nc3c2cnn3Cc2ccco2)cc1	C158
CC[C@@H](NC(=O)c1cc(-c2cccc(OC)c2)n[nH]1)c1nc(C)c(C)s1	C159
Cn1nc(C(=O)N[C@@H]2CCCC[C@@H]2Cc2ccccc2)ccc1=O	C160
CC[C@@H](NC(=O)N1CCN(C(=O)c2ccccc2)CC1)c1cccc(C)n1	C161
Cc1cc(NCCn2cccn2)c2ccc(C(F)(F)F)cc2[nH+]1	C162
CC[C@H](NC(=O)N(CCO)Cc1ccc(F)cc1)c1nc(C)no1	C163
COc1ccc(O)c(/C=C(\C#N)C(=O)Nc2cccc(Cl)c2Cl)c1	C164
CCC1(C(N)=O)CCCN(C(=O)NCc2c(Cl)cccc2Cl)C1	C165
O=C(NCC(C1CC1)C1CC1)N1CCC(O)(C(F)(F)F)CC1	C166
Cc1oc2ccccc2c1CNC(=O)N1CCC(C)(CO)CC1	C167
CC(C)C1(CO)CCCN(C(=O)NCc2ccc(Cl)cc2F)C1	C168
CC(C)Oc1ccc2ccccc2c1CNC(=O)N1CCC(C)(O)C1	C169
Cc1ccccc1NC(=O)c1c(O)nc2ccccc2c1O	C170
C[NH+](Cc1ccccc1Cl)C(C(=O)[O-])c1ccc(F)c(CO)c1	C171
Cc1noc(C)c1CNC(=O)COc1ccccc1CO	C172
NC(=O)Nc1cccc(C(=O)NCc2ccccc2Cl)c1	C173
O=C(COc1ccccc1O)NCc1ccccc1Cl	C174
CC1(O)CN(C(=O)c2cc3c(Br)cccc3[nH]2)C1	C175
CC1CN(C(=O)c2cc3c(OC(F)(F)F)cccc3[nH]2)CC(=O)N1	C176
CC1(C)Cc2nc(C(C)(C)C)ncc2C(NC(=O)c2cc(C(F)(F)F)n[nH]2)C1	C177
CC1(C)CC(NC(=O)c2cc(O)c3ccccc3c2)C(C)(C)O1	C178
Cc1cccc(C)c1NC(=O)c1cc(S(N)(=O)=O)c(Cl)cc1O	C179
O=C(NCc1ccccc1F)N1CCC(c2ccc3c(c2)OCO3)C(O)C1	C180
COc1ccc(C(Cc2ccccc2)NC(=O)N2CCC(O)C(F)(F)C2)cc1	C181
Cc1cc(C)cc(Nc2c(-c3cccc(O)c3)nc3ncccn23)c1	C182
O=C(Nc1ccc(Cl)cc1Cl)N1CC(O)C(F)C1	C183
O=C(Nc1ccc(Cl)cc1Cl)NC(Cc1ccc(O)cc1)C(=O)[O-]	C184
O=C([O-])c1ccc(CNC(=O)C2(c3ccc(Cl)cc3)CCC2)o1	C185
Cc1ccc(N2C(=O)C3C(C(=O)[O-])[NH2+]C(c4ccccc4O)C3C2=O)cc1	C186
Cc1cccc(-c2cccc(C(=O)N3CC(O)CC3C(=O)[O-])c2)c1	C187
COc1cccc(N2CC(NC(=O)c3cccc4ccccc34)CC2=O)c1	C188
O=c1oc2ccccc2n1CCC[NH+]1CCCC1c1ccc(O)cc1	C189
O=C([O-])c1nc[nH]c1C(=O)NC(c1ccccc1)c1ccco1	C190
CC(C)C(CO)NC(=O)NC(c1cccc(F)c1F)C(F)(F)F	C191
COc1ccc(CC(C)(O)CNC(=O)NCc2cccc3ccccc23)cc1	C192
CC(=O)N1CCCCC1CC(=O)NC1(C)CCc2ccccc2C1	C193
Cn1c(C2CC(=O)N(c3cccc(C(F)(F)F)c3)C2)nc2ccccc21	C194
O=C(NCC1(c2cccc(F)c2)CCCCC1)c1n[nH]c(=O)[nH]1	C195
Cc1ccn(C)c(=O)c1NC(=O)NC1CCCc2ccc(Cl)cc21	C196
O=C(NC1CC(C(=O)[O-])c2ccccc21)C1CCCN(C(=O)N2CCCC2)C1	C197
O=C1CC(NC(=O)N2CCCC2c2ccccc2)CN1c1ccccc1	C198
O=C([O-])CN1C(=O)NC2(CCCc3ccccc32)C1=O	C199
CCc1ccc(C(NC(=O)NC2C=CC(CO)C2)C(C)(C)C)o1	C200
O=C(NCc1ccccc1N1CCOCC1)c1nc2ccccc2c(=O)[nH]1	C201
O=C(NC1CCCCNC1=O)NC1CCSc2ccccc21	C202
CCc1cc(C(=O)NCC(O)c2ccc(O)cc2)cc(=O)[nH]1	C203
O=C1CCC(C(=O)NC(c2ccc(F)cc2)C(F)(F)F)N1	C204
Cc1c(C(=O)NC2CC2c2ccc(F)cc2F)[nH]c2c1C(=O)CCC2	C205
Cc1ccc2c(CCNc3nc4[nH]ncc4c(=O)[nH]3)cn(C)c2c1	C206
CCCC1(C(=O)[O-])CCN(C(=O)c2cccc(C)c2OC)CC1O	C207
O=C(NCC(O)(c1ccccc1)C(F)(F)F)c1cc(=O)c2ccccc2o1	C208
O=C(CCCc1c[nH]c2ccccc12)N1CCN(C(=O)CCCc2c[nH]c3ccccc23)CC1	C209
CC(C)(C(=O)NC1CCC(C(=O)[O-])C1)c1cccc(F)c1	C210
Cc1ccc(C(=O)NC2CCC(=O)NC2C)cc1N1CCOCC1	C211
CC(=O)N1CCC2(CC1)CC(C(=O)[O-])N(C(=O)c1ccc(C)c3ccccc13)C2	C212
COc1c[nH]c(C(=O)NC(c2cccnc2)C(F)(F)F)cc1=O	C213
NC(=O)CN1CC(CCN2CCCC2=O)c2ccccc21	C214
O=C(NCc1cccnc1-n1ccnc1)c1cc2ccccc2c(=O)[nH]1	C215
O=C(CCC1(C(=O)[O-])CCC(=O)NC1)NCc1ccccc1	C216
Cc1ccccc1C(O)CNC(=O)NCCc1cccc(C(N)=O)c1	C217
COc1ccc2c(c1)CCCN2C(=O)C1CC(=O)N(c2ccc3c(c2)OCCO3)C1	C218
O=c1[nH]c(NCC(O)c2ccc3ccccc3c2)nc2ccccc12	C219
Cc1cccc(C2(C(=O)NC3CCC(=O)N(C)C3)CCCC2)c1	C220
CC1CCc2ccccc2C1NC(=O)CCC(=O)N1CCC(O)CC1	C221
CC1CCc2c(F)cccc2C1NC(=O)c1n[nH]c(=O)[nH]1	C222
Cc1nccn1-c1ccccc1CNC(=O)CC1NC(=O)c2ccccc21	C223
Cc1ccc(C(=O)N2CCC3(CC2)CCC3(C)O)cc1N1CCCC1=O	C224
O=C(Nc1nc2c(s1)C(=O)CC(C(=O)NC1CCCc3ccccc31)C2)c1ccncc1	C225
O=C1CC(C(=O)NC2CCCc3ccccc32)Cc2nc(NC(=O)C3CCC3)sc21	C226
O=C(NC1CCC(C(=O)N2CCCCC2)C1)NC1C2Cc3cc(F)ccc3C21	C227
O=C1CC(C(=O)N2CCCC2c2ccccc2)CN1Cc1cccnc1	C228
O=C1CC(C(=O)NCc2csc3c2CCCC3)C2(CCCC2)O1	C229
O=C1CC(C(=O)N2CCCC2c2cccs2)CN1c1cccc2ccccc12	C230
O=C1CCC(C(=O)N2CCCC2c2ccc3c(c2)OCO3)N1	C231
CN(Cc1csc(-c2ccccc2)n1)C(=O)c1c[nH]c(=O)c(Cl)c1	C232
c1ccc(cc1)S(=O)(=O)N(CC(=O)Nc2ccccc2C(=O)N3CCOCC3)c4ccc(cc4)Br	C233
C[NH+]1CCN(CC1)C(=O)c2ccc(cc2)CN(c3ccccc3)S(=O)(=O)c4ccccc4	C234
COc1ccccc1NC(=O)CN(c2ccccc2)S(=O)(=O)c3ccc(c(c3)OC)OC	C235
Cc1ccc(cc1)S(=O)(=O)N(Cc2ccc(cc2)F)CC(=O)Nc3cccc(c3)[N+](=O)[O-]	C236
CC(C)c1ccc(cc1)S(=O)(=O)N2CC[NH+](CC2c3ccccc3)C	C237
c1ccc2c(c1)CCN2C(CNS(=O)(=O)c3ccc4c(c3)OCCO4)c5ccco5	C238
c1ccc(c(c1)C(=O)NCc2cccnc2)NS(=O)(=O)c3ccc4c(c3)OCCO4	C239
Cc1ccc(cc1)S(=O)(=O)N(C)c2ccccc2C(=O)NCc3ccco3	C240
CCc1ccc(cc1)S(=O)(=O)NC2Cc3cc(nn3C2)C(=O)NC(C)C	C241
Cc1cc(ccc1OC)S(=O)(=O)N(Cc2ccccc2)CC(=O)N3CC[NH+](CC3)C	C242
CC(C)(C)c1ccc(cc1)C[NH+](Cc2ccccc2)Cc3nc(co3)C(=O)N4CCOCC4	C243
Cc1ccc(cc1)S(=O)(=O)N(CC(C[NH+]2CCCCC2)O)c3ccccc3	C244
COc1ccc(cc1)S(=O)(=O)N(CC(=O)Nc2cccc(c2)OC)c3ccccc3	C245
c1cc(cc(c1)S(=O)(=O)N2CC(C(C2)c3nc(no3)C4CCCC4)c5cccnc5)F	C246
CC(c1ccc(cc1)S(=O)(=O)NC(c2ccccc2)c3nccn3C)O	C247
Cc1ccc(cc1)S(=O)(=O)N(CC(C[NH2+]CCC(C)C)O)c2ccc(cc2)OC	C248
CCC(c1ccccc1OCC(=O)NC)NS(=O)(=O)c2ccc(cc2)C	C249
Cc1ccc(cc1)S(=O)(=O)N(CCC(=O)NC(C)CO)c2ccccc2	C250
COc1ccc(cc1Br)S(=O)(=O)Nc2ccccc2C(=O)N3CCOCC3	C251
c1ccc(cc1)C(c2ccccn2)NS(=O)(=O)c3ccc4c(c3)OCCCO4	C252
Cc1ccc(cc1)S(=O)(=O)N(CC(=O)N2CCC(CC2)C(=O)N)c3cccc(c3)OC	C253
CCCc1ccc(cc1)S(=O)(=O)NC2Cc3cc(ccc3OC2)OC	C254
Cc1ccc(cc1)S(=O)(=O)N(CC(=O)Nc2cccc(c2)[N+](=O)[O-])c3cccc(c3)OC	C255
c1cc(cnc1)C(C2CCOCC2)NS(=O)(=O)c3ccc4c(c3)CCO4	C256
CC1CC(CN(C1)C(=O)c2ccccc2NS(=O)(=O)c3ccc4c(c3)[nH]c(=O)[nH]4)C	C257
Cc1ccc(cc1)S(=O)(=O)N(CCC(=O)N)Cc2ccccc2	C258
COc1ccc(cc1)S(=O)(=O)N(Cc2ccccc2)CC(=O)NCc3ccccn3	C259
Cc1cc(ccc1OC)S(=O)(=O)Nc2ccccc2C(=O)N3CCOCC3	C260
CCNC(=O)c1ccc(cc1)CNS(=O)(=O)c2ccc3c(c2)CCC3	C261
Cc1ccc(cc1)S(=O)(=O)C(CNS(=O)(=O)c2ccc(cc2)F)c3cccnc3	C262
COc1ccc(cc1)S(=O)(=O)N(CC(=O)N2CCCC2)c3ccc(cc3)Cl	C263
Cc1ccc(cc1)S(=O)(=O)NC(C)C(c2ccccc2)[NH+]3CCOCC3	C264
COc1ccc(cc1)S(=O)(=O)N2CC(Oc3c2cccc3)C(=O)Nc4ccccc4	C265
Cc1ccc(cc1[N+](=O)[O-])S(=O)(=O)N2c3ccccc3CC2CO	C266
Cn1ccnc1C(c2ccc(cc2)F)NS(=O)(=O)c3ccc(cc3)OC	C267
CC1CN(c2c1cccc2)S(=O)(=O)c3ccc(cc3)CCC(=O)[O-]	C268
Cn1cc(cn1)C2CN(CC2CO)S(=O)(=O)c3ccc4c(c3)CCCC4	C269
CNC(=O)CN(c1ccc(cc1)Cl)S(=O)(=O)c2ccc(c(c2)OC)OC	C270
COc1ccc(cc1)CCNC(=O)CN(c2ccc(cc2)[N+](=O)[O-])S(=O)(=O)c3ccccc3	C271
CC1CN(CC(O1)C)C(=O)C(C)[NH+]2CCC(CC2)NS(=O)(=O)c3ccccc3	C272
COc1ccc(C(=O)C2CCCN(Cc3cc4ccccc4[nH]3)C2)c(OC)c1	C273
Cc1nc[nH]c1C(=O)NC1CC(=O)N(Cc2ccccc2Cl)C1	C274
CN1CCN(CCC2CCCCN2Cc2nc3ccccc3[nH]2)CC1	C275
Cc1nc[nH]c1C(=O)NC1CC(=O)N(Cc2cccc3ccccc23)C1	C276
O=C1CC(NCc2nc3ccccc3[nH]2)CN1Cc1ccccc1C(F)(F)F	C277
CCN(Cc1ccc(Cl)cc1)Cc1cc(=O)c2cccc(F)c2[nH]1	C278
COc1cccc(C2CC(O)CN2Cc2nc3ccccc3[nH]2)c1	C279
O=C(c1cn2ccccc2n1)N(CCN1CCCC1)Cc1ccc(Cl)c(Cl)c1	C280
CC1CN(Cc2ccccc2)CCC1N(C)CC(=O)NC12CC3CC(CC(C3)C1)C2	C281
CCN1CCCC1C1CCCN1C(=O)CCc1c[nH]c2ccccc12	C282
CCN(CC)C(CNC(=O)c1ccc(C)[nH]c1=O)Cc1ccccc1	C283
O=C(CN1CCCC1Cc1ccccc1Cl)NC1CCCCNC1=O	C284
O=C(NCC(=O)N1CCCC1c1ccc2c(c1)OCO2)c1cc2ccccc2[nH]1	C285
O=C1CCCc2[nH]c(=O)c(C(=O)NC3CCc4cc(F)ccc43)cc21	C286
CN(C)C(=O)c1ccc(CN2CCCC2c2cccc(Cl)c2)[nH]1	C287

## Sheet: Generated decoys
SMILES	Label
Cn1c2c(c(=O)[nH]c1=O)n(c(n2)SCCC(=O)[O-])C[C@@H](COc3cccc4c3cccc4)O	C02217325_P04862665
c1cc(ccc1NC(=O)c2ccc3c(c2)NC(=O)CS3)NS(=O)(=O)c4ccc5c(c4)OCCO5	C09114697_P13982042
CC(C)[C@@H](C(=O)[O-])NC(=O)/C(=C/c1ccc(cc1)[N+](=O)[O-])/NC(=O)c2ccc(o2)Br	C02821412_P18193811
CC(C)[C@H](C(=O)[O-])NC(=O)/C(=C\c1cccc(c1)[N+](=O)[O-])/NC(=O)c2ccc(cc2)Br	C12381998_P18193828
CNS(=O)(=O)c1ccc(cc1)C(=O)Nc2nc(cs2)c3ccc(cc3)NS(=O)(=O)C	C12507863_P18380626
CC[C@@H](C)[C@@H](C(=O)[O-])NC(=O)CNC(=O)Cc1c(c2cc3c(cc2oc1=O)OC(CC3)(C)C)C	C12902465_P18951132
COc1ccccc1NS(=O)(=O)c2cccc(c2)C(=O)N/N=C/c3ccc(c(c3)O)OC	C13145293_P19642955
CCNC(=O)NC(=O)[C@@H](c1ccccc1)Sc2nc3cc(ccc3c(=O)n2CCC(=O)[O-])Cl	C13177059_P19835010
c1cc(ccc1NCCNS(=O)(=O)c2ccc(c(c2)C(=O)[O-])Br)[N+](=O)[O-]	C13185947_P19845182
C[C@@H]1CCC[C@H]([C@@H]1C)NC(=O)NC(=O)CSc2nnc(n2CCC(=O)[O-])c3cccs3	C13193091_P19855922
c1ccc(cc1)CNC(=O)NC(=O)CSc2nc3cc(ccc3c(=O)n2CCC(=O)[O-])Cl	C13207062_P19884829
c1ccc2c(c1)c(=O)n(c(n2)SCC(=O)NC(=O)NCCc3cccs3)CCC(=O)[O-]	C13221441_P19943783
Cc1cc(c(c(c1)C)NC(=O)CNC(=O)CSc2nc3ccccc3c(=O)n2[C@@H](C)C(=O)[O-])C	C13335400_P20484318
c1ccc2c(c1)c(cc(n2)c3cccnc3)C(=O)NNS(=O)(=O)c4cccc(c4)C(=O)[O-]	C13345980_P20499774
Cc1cc(nc(n1)[N-]S(=O)(=O)c2ccc(cc2)NS(=O)(=O)c3ccc(c(c3)Cl)NC(=O)C)C	C08637238_P20710311
c1ccc(c(c1)C(=O)NNC(=O)c2ccc(cc2)N3CCCC3=O)NS(=O)(=O)c4cccs4	C14805493_P22565723
Cc1cc(ccc1F)S(=O)(=O)[N-]c2ccc(cc2)C(=O)NN3C(=O)C4(CCCCC4)NC3=O	C17115411_P25755038
c1ccc(c(c1)C(=O)NNC(=O)c2ccc3c(c2)OCO3)NS(=O)(=O)c4cccs4	C17576896_P26423324
CC[C@H](C)[C@H](C(=O)[O-])NC(=O)CNC(=O)CCc1c(c2cc3c(coc3c(c2oc1=O)C)C)C	C11865447_P30418731
Cc1nnc(s1)/N=C(/CSc2nc([nH]n2)N/N=C/c3ccc(cc3Cl)Cl)\O	C20833120_P31105991
CC(C)n1cc(cn1)/C=N/Nc2[nH]nc(n2)SC/C(=N/c3nc4ccccc4s3)/O	C20910368_P31266492
CC(=O)NCc1ccc(o1)c2csc(n2)NC(=O)c3ccc(cc3)CSc4[nH]ncn4	C22280753_P33140307
CC[C@]1(C(=O)N(C(=O)N1)C/C(=N/N2C(=O)C3(CCCCC3)NC2=O)/O)c4ccc(cc4)Cl	C24709894_P36603877
Cc1cc2ncc(c(n2n1)C)C(=O)NNC(=O)c3cccc(c3)S(=O)(=O)Nc4ccccc4Cl	C25386985_P37520742
c1ccc(cc1)NS(=O)(=O)c2ccc(cc2)NC(=O)CCNC(=O)c3ccc(cc3)[N+](=O)[O-]	C25376206_P37561996
c1ccc(c(c1)C(=O)NNC(=O)c2cccc(c2)S(=O)(=O)Nc3ccccc3Cl)n4cnnn4	C25527397_P37727497
CC[C@H](C(=O)NCCC(=O)[O-])NC(=O)CCc1c(c2cc3c(coc3c(c2oc1=O)C)C)C	C30822656_P45362710
Cc1c(sc(n1)/N=C(/[C@@H](C)n2c(nnc2SCC#N)N)\O)C(=O)OCc3ccccc3	C32535681_P48057233
CCOc1ccc(cc1c2nc3c(c(n2)O)n(nc3C(C)(C)C)C)S(=O)(=O)NCCO	C02290832_P49051545
C[NH+](C)[C@@H](C/N=C(/c1cc(=O)[nH]c2c1cc(cc2)S(=O)(=O)Nc3ccc(cc3)F)\O)c4ccco4	C34887538_P51787001
c1ccc(cc1)[C@@H](C(=O)[O-])NC(=O)CCCCCNC(=O)N2CCn3c2nc4c3cccc4	C08792082_P56446603
c1ccc2=N[C@@H](C(=c2c1)CCNC(=O)CCC(=O)[O-])/C=C\3/C(=O)[NH+]=C(N(C3=O)C4CCCCC4)[O-]	C38691403_P59036215
CC(C)CCn1c2c(=O)[nH]c(=O)n(c2nc1N/N=C\c3cc(ccc3O)Br)C	C39733477_P60248375
CC(C)Oc1ccc(cc1)NS(=O)(=O)CC(=O)NNC(=O)c2cc(cn2C)Br	C40152791_P60942748
Cc1c\2c(oc1C(=O)NNC(=O)c3ccncc3)CCC/C2=N\NS(=O)(=O)c4ccc(cc4)F	C40826199_P61985601
c1ccc(cc1)n2cc(c(n2)c3cccnc3)C(=O)NNC(=O)c4c(cn(n4)c5ccccc5)O	C10159306_P68696003
C/C(=C/Cn1c2c(=O)[nH]c(=O)n(c2nc1N/N=C/c3cc(ccc3O)Br)C)/Cl	C06013699_P86726945
Cn1c(c-2nc(nc2n(c1=O)C)Sc3nc([nH]n3)N/N=C/c4cccc5c4cccc5)[O-]	C20905409_P90940697
CCCn1c(=O)c(nn(c1=O)c2ccccc2)/C(=N/O/C(=N/c3ccc(cc3)OC(F)(F)F)/O)/N	C08648535_P96972610
C[C@H]1C(=C(C(=N1)C(=O)OC/C(=N/c2c(cc(cc2Cl)S(=O)(=O)N)Cl)/O)C)C(=O)C	C39938556_P97067380
CCCCN1[C@@H]([C@H](C(=NC1=O)[O-])N(CCC(C)C)CC2=[NH+]C(=O)C3=C4CCC[C@@H]4SC3=N2)[NH3+]	C64012144_P98259049
CC(C)NC(=O)C[NH+]1CCN(CC1)c2ccc(cc2NS(=O)(=O)c3cc(ccc3F)F)C(=O)[O-]	C33253255_P99165302
COc1cc(cc(c1OC)OC)[C@@H]2C/C(=C/3\C(=O)[NH+]=C(N(C3=O)Cc4ccccc4)[O-])/NN2	C26599708_P99553416
COc1cc(cc(c1OC)OC)[C@H]2C/C(=C/3\C(=O)[NH+]=C(N(C3=O)Cc4ccccc4)[O-])/NN2	C26599711_P99553422
CC(=O)Nc1ccc(cc1)S(=O)(=O)N(C)CC(=O)N/N=C/c2cc(ccc2O)Br	C16321243_P102033228
COC(=O)Cc1cc(=O)[nH]c(n1)N/C(=[NH+]/C(=O)c2ccccc2)/Nc3ccc4c(c3)OCCO4	C15231456_P111983575
CC(C)Cc1nc([nH]n1)/N=C(/[C@H]2CC(=O)N(C2)c3c4ccc(cc4[nH]n3)Br)\O	C95476921_P149983913
Cc1ccc(cc1)NS(=O)(=O)c2ccc(cc2)N/C=C/3\C(=O)NC(=O)N(C3=O)c4ccc(cc4)C	C95471549_P150841713
COc1ccc(cc1OC)[C@H]2CC3=C([C@H]([C@H]4C(=[NH+]NC4=O)N3)c5ccc(cc5)C(=O)[O-])C(=O)C2	C98036809_P155751010
COc1cc(cc(c1OC)OC)[C@H]2C/C(=C/3\C(=O)[NH+]=C(N(C3=O)c4ccc(cc4)Cl)[O-])/NN2	C13577116_P156446850
Cc1c(c(nn1CC(=O)Nc2c(c3c(s2)C[C@H](CC3)C)C(=O)N)[N+](=O)[O-])Br	C02739070_P12758170
CCn1c2ccc(cc2nc1S[C@@H](C)C(=O)Nc3ccc4c(c3)OCO4)S(=O)(=O)N	C08862077_P13609211
c1ccc(cc1)S(=O)(=O)c2c3c(nc4ccccc4n3)n(c2N)CCNC(=O)c5ccco5	C09309970_P14266788
Cc1c(sc(n1)c2ccccc2)C(=O)NNC(=O)c3ccc(cc3)S(=O)(=O)NCc4ccco4	C09507362_P14568034
c1ccc(cc1)C[C@H](C(=O)NCc2ccc3c(c2)OCO3)NS(=O)(=O)c4ccc5c(c4)CCC(=O)N5	C09611373_P14725511
CCCCn1c(c(c(=O)[nH]c1=O)N(CCOC)Cc2cc(=O)oc3c2ccc(c3C)C)N	C10566262_P15986572
Cc1c(c2ccccc2[nH]1)C(=O)C(=O)Nc3cc(nn3c4[nH]c(=O)c5c(n4)CCC5)c6cccs6	C11855826_P17534169
Cc1c(c2ccccc2[nH]1)C(=O)C(=O)Nc3cc(nn3c4[nH]c(=O)cc(n4)C(C)C)C5CC5	C12126462_P17851293
C[C@H](C(=O)N1c2ccccc2NC(=O)C1(C)C)OC(=O)c3cc(ccc3Cl)S(=O)(=O)N	C12817684_P18825410
c1cc(c(cc1S(=O)(=O)N)C(=O)NCc2cc3c(c(c2)Cl)OCCCO3)N4CCOCC4	C12555635_P19096751
CC(C)[C@@H](C(=O)OCC(=O)C(=C1Nc2ccccc2N1)C#N)NS(=O)(=O)c3ccccc3	C13074714_P19288964
C/C(=N\NC(=O)c1ccc(c(c1)S(=O)(=O)N)Cl)/c2ccc(c(c2)CSc3ncccn3)OC	C13076290_P19291277
C[C@@H](C(=O)Nc1cccc(c1)S(=O)(=O)N)Sc2c3cnn(c3ncn2)c4ccc(cc4)F	C13296303_P20343211
C[C@@H](C(=O)Nc1ccc2c(c1)[nH]c(=O)[nH]2)Sc3c4cnn(c4ncn3)c5ccc(cc5)F	C13296365_P20343314
Cc1c(c(n2c(n1)nc(n2)N)C)CCC(=O)O[C@H](C)C(=O)Nc3cc(ccc3Cl)Cl	C14234986_P21815518
CNC(=O)c1ccc(cc1)NC(=O)c2cccc(c2)S(=O)(=O)NCc3ccc4c(c3)OCO4	C15560439_P23519634
c1ccc(cc1)CNS(=O)(=O)c2cccc(c2)C(=O)NNC(=O)c3ccc4c(c3)OCCO4	C15846744_P23896149
CNC(=O)NC(=O)CSc1nc2ccc(cc2o1)S(=O)(=O)Nc3ccccc3Cl	C16208138_P24530809
C[C@H]1C(=O)N(c2ccccc2O1)CCC(=O)NNC(=S)NCc3ccc4c(c3)OCO4	C16228993_P24561839
C[C@H](C(=O)Nc1ccc(c(c1)S(=O)(=O)N(C)C)Cl)Sc2nnc(n2N)c3ccc(cc3)F	C16788353_P25319153
c1ccc(c(c1)S(=O)(=O)NCCC(=O)NN2C(=O)C3(CCCCC3)NC2=O)Br	C17115362_P25737786
COc1ccccc1NS(=O)(=O)c2cccc(c2)C(=O)NNC(=O)c3cccnc3SC	C17396839_P26126568
COc1cc(cc(c1O)OC)[C@H]2CC(=C3C(=O)NC(=O)N(C3=O)CC=C)Nc4ccccc4S2	C20899102_P31206891
c1ccc2c(c1)cccc2/C=N/Nc3[nH]nc(n3)SCC(=O)Nc4cccc(c4)N5CCCC5=O	C20905461_P31219231
c1ccc(cc1)c2c(cn(n2)c3ccccc3)C(=O)NNC(=O)CCCNC(=O)c4ccco4	C21876214_P32559209
COc1ccc(c(c1)F)C(=O)NNC(=O)c2cccc(c2)S(=O)(=O)Nc3ccccc3OC	C22870142_P33978078
c1ccc2c(c1)c(c[nH]2)c3nnc(n3C[C@@H]4CCCO4)SCC(=O)N5CCC[C@@H](C5)C(=O)N	C24139951_P35796130
C[C@]1(C(=O)NC(=O)N1)c2cc(ccc2OC)S(=O)(=O)N[C@@H](c3ccccc3)c4ccccn4	C32927770_P48740998
Cc1c2cc(c(nc2n(n1)C)C)C(=O)Nc3ncc(s3)Cc4ccc(cc4)S(=O)(=O)N	C32933142_P48750681
c1cc(ccc1N2CC[NH+](CC2)CC(=O)Nc3c(c4c(s3)CCCC4)C(=O)N)[N+](=O)[O-]	C34886334_P51784074
c1ccc(cc1)N2[C@H]([NH2+]N=C2SCC(=O)N3CCCCCC3)Cc4cc(=O)[nH]c(=O)[nH]4	C39361504_P59647860
c1ccc(c(c1)C(=O)NNC(=O)CCCc2c3cc(ccc3[nH]c2c4ccccn4)F)[N+](=O)[O-]	C39852947_P60472672
CC(=O)NNC(=O)c1c2c(sc1NC(=O)c3cc(ccc3Cl)[N+](=O)[O-])CCCCC2	C44452951_P67096096
CCCCCN(c1c(n(c(=O)[nH]c1=O)CCCC)N)C(=O)[C@H]2CS[C@]3(N2C(=O)CC3)C	C45285384_P68230985
c1cc(cc(c1)S(=O)(=O)N2CCCC2)C(=O)Nc3nc4ccc(cc4s3)S(=O)(=O)N	C47156296_P70725551
c1cc(sc1)C2(CCCC2)CNC(=O)CNC(=O)C(=O)Nc3ccc(c(c3)[N+](=O)[O-])F	C13803637_P91196948
COc1cc(c(cc1NS(=O)(=O)C2=CN=C(C2)[C@@H]3NN[C@H](O3)c4ccccc4)Cl)OC	C64612640_P99216958
C[C@@H](c1ccccc1)n2cnc3ccc(cc3c2=O)C(=O)Nc4ccc(nc4)S(=O)(=O)N	C65321088_P100403673
C[C@@H]([C@H]1[C@@H]2[C@@H](C(=O)N(C2=O)CCc3ccc(c(c3)OC)OC)[C@@]4([NH2+]1)c5cccc(c5NC4=O)Cl)O	C20566430_P110957433
CC1=CC(=O)/C(=C/NC(=S)Nc2ccc(cc2)S(=O)(=O)/N=c/3\[nH]ccs3)/C(=O)O1	C05345227_P111236424
C[C@@H](C(=O)Nc1ccc(cc1)NC(=O)c2cccnc2Nc3cccc(c3)F)n4cncn4	C71970050_P111703966
CC(C)N1C2=C(C(=O)CC(C2)(C)C)[C@](C1=O)(C(F)(F)F)NS(=O)(=O)c3nnc(s3)N	C78397551_P122292822
CC(=O)Nc1ccc(cc1)S(=O)(=O)NCc2ccc(cc2)C(=O)NCc3ccc4c(c3)OCO4	C04111743_P126208527
CCN(CC)c1ccc(cc1)[C@H]2C/C(=C/3\C(=O)[NH+]=C(N(C3=O)c4ccccc4OC)[O-])/NN2	C64788593_P151906314
CCN(c1c(n(c(=O)[nH]c1=O)Cc2ccccc2)N)C(=O)COC(=O)/C=C\c3cccs3	C96797897_P153051792
C[C@@H](c1ccc(cc1)n2cc(nn2)C(=O)N)NC(=O)/C=C\c3ccc(c(c3)OC)OC(C)C	C97096977_P153713785
CC(C)Cn1c(c(c(=O)[nH]c1=O)N(CC(C)C)C(=O)c2ccn(n2)c3ccccc3F)N	C97262525_P154019741
c1ccc2c(c1)/C(=C\Nc3ccc(cc3)S(=O)(=O)N)/C(=O)N(C2=O)Cc4ccc5c(c4)OCO5	C18211835_P154767778
Cc1c(cco1)C(=O)Nc2nc(cs2)CC(=O)Nc3[nH]nc(n3)c4ccccc4Cl	C71958240_P155481008
COc1cc(cc(c1OC)OC)[C@@H]2CC3=C([C@@H](c4c([nH]nc4[O-])N3)c5cccnc5)C(=O)C2	C98037092_P155751391
Cc1ccccc1Cn2cnc(n2)[N-]S(=O)(=O)c3c(nn(c3C)C(F)F)C	C02804038_P09700653
Cc1c(c(n(n1)C(F)F)C)S(=O)(=O)[N-]c2ncn(n2)Cc3ccc(cc3)Cl	C02804249_P09700868
CCS(=O)(=O)Nc1cccc(c1)C2=NN([C@H](C2)c3ccco3)S(=O)(=O)CC	C04036234_P10171082
Cn1c(nnc1SCC(=O)c2ccc(cc2)NS(=O)(=O)C)c3ccncc3	C06800792_P10729921
c1ccc(c(c1)[N+](=O)[O-])S(=O)(=O)Nc2ccc(cc2)CC(=O)N3CCCC3	C09467843_P14500891
CS(=O)(=O)c1ncc(c(n1)C(=O)[O-])N(Cc2ccc(cc2)Cl)Cc3ccco3	C12062558_P17775308
Cc1c(cc(o1)CSc2nc3cc(ccc3c(=O)n2C)C(=O)[O-])C(=O)OC	C13199719_P19868716
Cc1c(c(n2c(n1)nc(n2)SCC(=O)N3CCCC[C@@H]3C)C)CCC(=O)[O-]	C13210020_P19911923
Cc1c(c(n2c(n1)nc(n2)S[C@H](C)C(=O)N(C)Cc3ccccc3)C)CCC(=O)[O-]	C13210075_P19912147
c1cc(c(cc1F)F)S(=O)(=O)Oc2ccc(cc2C(=O)[O-])S(=O)(=O)N3CCCC3	C13262786_P20112478
c1cc(c(cc1S(=O)(=O)N2CCCC2)C(=O)[O-])OS(=O)(=O)c3ccc(c(c3)F)F	C13262792_P20112484
COc1cc(ccc1OC(=O)c2ccco2)/C=C\3/C(=O)N(C(=S)S3)CCCC(=O)[O-]	C13350292_P20504085
Cc1c(cnn1C(F)F)S(=O)(=O)[N-]c2ncn(n2)Cc3ccc(cc3)Cl	C15671380_P23665297
c1ccc(c(c1)[N+](=O)[O-])S(=O)(=O)[N-]c2ncn(n2)Cc3cccc(c3)Cl	C17080474_P25687749
c1ccc(cc1)[C@@H]2C(=C(C(=O)N2CCCn3ccnc3)O)C(=O)c4ccc5c(c4)OCCO5	C09312898_P29663641
c1ccc2c(c1)cc(o2)C(=O)C3=C(C(=O)N([C@H]3c4ccncc4)CCCn5ccnc5)O	C09008458_P29663687
CC(C)c1nnc(s1)/N=C(/CSc2nnc(n2CC=C)c3ccncc3)\O	C20173239_P30044431
c1cc(sc1)[C@@H]2C(=C(C(=O)N2CCCn3ccnc3)O)C(=O)c4ccc5c(c4)OCCO5	C09356694_P30112253
c1ccc(c(c1)C/C(=N/c2nnc(s2)[C@H]3CC(=O)N(C3)c4ccc(cc4)F)/O)[N+](=O)[O-]	C20578299_P30714419
CCOc1ccccc1NS(=O)(=O)c2ccc(cc2)CN3C(=O)c4cccnc4C3=O	C20933291_P31276881
CCN1CC[NH+](CC1)[C@H](c2cc(c(c(c2)OC)OC)OC)c3c(n4c(s3)ncn4)O	C22030992_P32814992
c1cc[n+](c(c1)SC/C(=N/c2nc(cs2)c3cccc(c3)[N+](=O)[O-])/O)[O-]	C23515323_P34902712
COc1ccc(cc1OC)c2csc(n2)/N=C(/c3cccc(c3)n4cnnn4)\O	C23660340_P35097420
CC(C)Cc1nnc(s1)/N=C(/c2ccc(=O)n(n2)CCOc3ccccc3)\O	C24281433_P35996672
Cc1ccc(cc1)NS(=O)(=O)c2cc(ccc2OC)CN3C(=O)c4cccnc4C3=O	C09226320_P44243590
Cc1cc(n(c(=O)n1)[C@H](C)/C(=N/c2nc(c(s2)C(=O)OCc3ccccc3)C)/O)C	C32535298_P48056068
c1cc2c(cc1c3nnc(o3)SC/C(=N/c4nnc(s4)C5CC5)/O)OCO2	C32969084_P48804129
COc1ccc(cc1OC)[C@@H]2C(=C(C(=O)N2c3nccs3)O)C(=O)c4ccncc4	C33759168_P50022482
c1cc(cc(c1)[N+](=O)[O-])[C@H]2C(=C(C(=O)N2C[C@@H]3CCCO3)O)C(=O)c4ccco4	C06382859_P51855013
COc1ccc(cc1C(=O)C2=C(C(=O)N([C@@H]2c3ccco3)CCCn4ccnc4)O)F	C13688182_P54340343
Cc1c(sc(c1C(=O)OC)N2C(=O)C[C@H](C2=O)Sc3c(cccn3)C(=O)[O-])C	C19878624_P56676280
c1ccnc(c1)C(=O)OC/C(=N/c2nc(cs2)c3cccc(c3)[N+](=O)[O-])/O	C03246012_P56815057
CCc1nnc(s1)/N=C(/CSc2nnc(o2)COc3cccc(c3)C)\O	C04130454_P57376501
Cc1cc(n(n1)c2ccc(=O)n(n2)C/C(=N/c3nnc(s3)Cc4ccccc4)/O)C	C40283575_P61159760
COCc1c(c2ncc3c(n2n1)ccn(c3=O)CCCC(=O)[O-])c4ccc(cc4)F	C40397154_P61322386
COCc1c(c2ncc3c(n2n1)ccn(c3=O)CCCC(=O)[O-])c4ccc(cc4)Cl	C40397835_P61323068
COCc1nnc(s1)/N=C(/c2cnn(c2n3cccc3)c4cc(cc(c4)F)F)\O	C49549389_P73981566
COc1cc(c(cc1OC)NS(=O)(=O)c2ccc3c(c2)CCO3)C(=O)OC	C57512926_P86393209
COc1ccc(cc1[N+](=O)[O-])/C=C/2\C(=NC(=O)N(C2=O)CCc3ccccc3)[O-]	C59861370_P91295117
Cc1nccn1c2ccc(cc2F)CNS(=O)(=O)c3ccccc3[N+](=O)[O-]	C63198054_P97047235
Cn1cc(c(n1)c2ccncc2)/C=C(/C#N)\C(=N\c3ccc(c(c3)OC)OC)\O	C63276324_P97179318
C[C@@H]1C(=C(C(=N1)/C(=N/c2ccc(c(c2)S(=O)(=O)N(C)C)Cl)/O)C)C(=O)OC	C39995329_P98024351
COC(=O)C[C@H](C(=O)OC)NS(=O)(=O)c1ccc(c(c1)Cl)OC(F)F	C30331972_P100937739
COCCCn1c(=O)c2ccc(cc2nc1SCc3cc(n4c(n3)ncn4)O)Cl	C12979523_P105705064
Cc1c(cco1)c2nnc(n2CC=C)SCc3cc(n4c(n3)c(cn4)C#N)O	C71907113_P111570455
c1ccc(c(c1)[C@@H]2C[C@@H]2/C(=N/S(=O)(=O)c3cccc(c3)n4cnnn4)/O)C(F)(F)F	C71946763_P111651192
c1ccc(c(c1)NS(=O)(=O)c2ccccc2OC(F)(F)F)n3cnnn3	C55601827_P132243842
COc1ccc(c(c1OC)OC)/C(=N/S(=O)(=O)c2ccnc(c2)Cl)/O	C95467926_P149960209
c1ccc2c(c1)c(=O)n(c(n2)/C=C\c3cnc(nc3)N4CCCC4)CCC(=O)[O-]	C96307338_P151875952
Cc1cc(cc(c1)NS(=O)(=O)c2ccc3c(c2)oc(=O)n3Cc4nc(on4)C5CC5)C	C64946925_P151935508
COC(=O)c1c2c(sc1NC(=O)c3ccc(cc3)[N+](=O)[O-])CC[C@H]2C(=O)OC	C01744100_P05011916
Cn1cnnc1Sc2ccc(cc2[N+](=O)[O-])C(=O)NCc3ccccc3OC	C03337637_P06307491
CCOC(=O)[C@@H](C(C)C)NC(=O)CCc1c(c2c(nc1C)n(c(=O)n(c2=O)C)C)C	C06772842_P10691213
COc1ccc(c(c1)S(=O)(=O)NCCn2c(=O)ccc(n2)c3ccco3)OC	C08954691_P13749086
Cc1c(c([nH]c1C(=O)[C@H](C)OC(=O)c2cccc(c2)S(=O)(=O)N(C)C)C)C(=O)OC	C09643367_P14774744
Cc1cn2c3c(nc2n1CCOCCO)n(c(=O)n(c3=O)CCc4ccccc4)C	C10233375_P15566470
c1cc(oc1)c2ccc(nn2)OCCNS(=O)(=O)c3ccc4c(c3)OCCO4	C10324693_P15684356
c1ccc2c(c1)cnn2CCCNC(=O)c3cn(nn3)C[C@H]4COc5ccccc5O4	C12706207_P18679075
C[C@H](c1ccc(cc1)n2ccnc2)NS(=O)(=O)c3ccc(c(c3)[N+](=O)[O-])OC	C12550636_P19078962
CCCCn1c2c(nc1SCC(=O)Nc3nccs3)n(c(=O)n(c2=O)C)C	C06162159_P19207092
c1ccc2c(c1)nnn2CCCNC(=O)[C@H]3CC(=NO3)Cc4ccc5c(c4)OCO5	C14888244_P22664212
C[C@H](C(=O)Nc1ccc2c(c1)OCO2)OC(=O)c3ccc(cc3)CN4C(=O)CCC4=O	C17596712_P26425659
Cc1ccc(cn1)c2c(cnn2CCNC(=O)C[NH+]3C[C@@H](O[C@H](C3)C)C)c4cc(no4)C	C19214991_P28366201
C[NH+](C)CCCN1[C@@H](C(=C(C1=O)O)C(=O)c2ccco2)c3cccc(c3)[N+](=O)[O-]	C19883439_P29556041
C[C@H](c1ccc2c(c1)OCCO2)NC(=O)COC(=O)c3cc(c(c(c3)OC)OC)OC	C21173105_P31608179
CCCc1cc(=O)n2c(n1)sc(n2)N(C)CC(=O)NCCN3CC[NH+](CC3)CC	C21165546_P31627732
c1ccc(cc1)NC(=O)CCc2nc(no2)CSc3nnc(o3)c4ccncc4	C21721856_P32348588
Cc1csc(=O)n1CCC(=O)O[C@@H](C)C(=O)Nc2cc(ccc2Cl)[N+](=O)[O-]	C22379836_P33264199
C/C=C/c1ccc(c(c1)OC)OC[C@@H](Cn2cnc3c2c(=O)n(c(=O)n3C)C)O	C22457639_P33361285
C[C@H](C(=O)Nc1ccc(cc1C(F)(F)F)[N+](=O)[O-])OC(=O)CN2CSCC2=O	C22504620_P33430870
CN(Cc1c(cccc1Cl)F)C(=O)COC(=O)CNC(=O)c2cccc(c2)[N+](=O)[O-]	C22615908_P33589349
CCOC(=O)c1c(c(sc1NC(=O)N(C)Cc2cnn(c2)C)C(=O)OCC)C	C24570541_P36397590
C[C@@H](C(=O)N[C@@H](c1cc(cc(c1)OC)OC)c2nccn2C)n3c4ccccc4oc3=O	C25160658_P37206292
CNC(=O)c1ccc(cc1)CN(C2CC2)S(=O)(=O)c3ccc(c(c3)[N+](=O)[O-])OC	C25675793_P37933760
c1ccc(c(c1)[N+](=O)[O-])OC[C@H](CN2CC[NH+](CC2)Cc3ccc4c(c3)OCO4)O	C26533394_P39148980
c1ccc2c(c1)c(nc(n2)C[NH+](Cc3nc(no3)c4ccco4)C[C@H]5CCCO5)O	C32754381_P48505110
CC(=O)Nc1ccc(cc1)C(=O)CSc2nnc(n2C)Cn3c4ccccc4nn3	C00919879_P56389544
Cc1cc(no1)NC(=O)CSc2nnc(n2CC=C)[C@H]3COc4ccccc4O3	C03490984_P57463569
CC(C)n1ccc(n1)c2nnc(o2)NC(=O)CCCS(=O)(=O)c3ccc(cc3)Cl	C38499361_P58258855
C[NH+](C)CCN1[C@H](C(=C(C1=O)O)C(=O)c2ccccc2OC)c3cccc(c3)[N+](=O)[O-]	C39848362_P60465543
Cc1cc(c(cc1[C@H](C)NC(=O)c2ccc(c(c2)[N+](=O)[O-])S(=O)(=O)C)OC)OC	C40134355_P60911147
c1ccc(c(c1)[N+](=O)[O-])S(=O)(=O)NCC2CCN(CC2)C(=O)/C=C/c3ccco3	C43960545_P66437946
C[NH+](C)[C@H](CNC(=O)c1cnn(c1)c2ccc(cc2)[N+](=O)[O-])c3ccccc3OC	C46899167_P70402683
c1ccc(c(c1)N2CCN(C2=O)CC(=O)NCCn3c(=O)ccc(n3)c4ccco4)F	C49381470_P73749097
Cc1cccc(c1)N2CC[NH+](CC2)CCCCNC(=O)Cn3cc(ccc3=O)[N+](=O)[O-]	C59407977_P90385199
Cc1ccccc1[C@@H](C)NC(=O)COn2c3cc(ccc3nn2)S(=O)(=O)N(C)C	C14352095_P91400084
Cn1c(nnc1SCC(=O)NCc2cc3c(cc2OC)OCCCO3)c4ccco4	C64987072_P99850513
c1ccc(cc1)C\2=NN(C(=O)/C2=C\[NH2+]CCCn3ccnc3)c4ccc(cc4)[N+](=O)[O-]	C13640734_P109758933
CCc1c(noc1c2cnc(nc2c3cnc(cn3)C)NCCN4CCCC4=O)C	C72337674_P112448029
C[C@@H]1C[NH+](C[C@H](O1)C)CCCCNS(=O)(=O)c2cc(ccc2OC)[N+](=O)[O-]	C79108127_P123498168
c1ccc(cc1)c2c(c(=O)n([nH]2)c3ccc(cc3)[N+](=O)[O-])/C=N\CCCn4ccnc4	C13640734_P130258689
Cc1c(n(c(c1C#N)NC(=O)CSc2nnnn2C3CCCC3)C[C@H]4CCCO4)C	C09730205_P131493428
CCOC(=O)c1cnn2c1nc(cc2O)C[NH+]3CCC(CC3)(C)CN4CC[NH+](CC4)C	C96014161_P151211695
CC(C)Cc1c(nc(s1)NC(=O)Cc2ccc(cc2)n3cnnn3)C(=O)OC	C96117075_P151401082
CSCC[C@@H](c1nnc2n1cccc2)NC(=O)C3(CCCCC3)n4cnnn4	C96118651_P151405765
Cc1nc(cs1)CC(=O)N/N=C\c2ccc(c(c2)[N+](=O)[O-])Sc3nccn3C	C96708664_P152896064
c1cc(cc(c1)OC[C@H](C[NH+]2CCN(CC2)c3c4ccsc4ncn3)O)[N+](=O)[O-]	C97131800_P153772987
C[C@H](C(=O)N[C@@H](CN1C(=O)COC1=O)c2ccccc2)Oc3ccc4c(c3)OCO4	C98281536_P156326618
C[C@H](C(=O)NCCn1c(=O)ccc(n1)n2cncn2)Oc3ccc(cc3Cl)Cl	C98292128_P156349577
Cc1c(c(n(n1)C(C)C)C)S(=O)(=O)NC2CCC(CC2)Oc3c(nccn3)OC	C98326807_P156393241
c1cc(oc1)CNC(=O)CNC(=O)Cn2cnc3c(c2=O)c4c(s3)CCCC4	C02924778_P06736890
c1ccc(cc1)/C=C/C(=C/2\[C@@H](N(C(=O)C2=O)CCO)c3cccc(c3)[N+](=O)[O-])/[O-]	C04903909_P07268682
Cn1c(c(c(=O)n(c1=O)C)C(=O)COC(=O)Cc2ccc(c(c2)Cl)Cl)N	C03359175_P08953023
CC(C)[C@H](C(=O)NC1CCCC1)NS(=O)(=O)c2ccc3c(c2)oc(=O)n3C	C04936326_P09614657
C[C@@H]1CCCC[C@@H]1NC(=O)CCNS(=O)(=O)c2ccc3c(c2)oc(=O)n3C	C05035731_P09646229
c1ccc(cc1)N2CCN(CC2)C(=O)CSc3nnc(n3N)c4cccnc4	C06831768_P11010877
C[C@H]1C(=O)Nc2cc(ccc2O1)NC(=O)CN(C)S(=O)(=O)c3ccc(cc3)F	C08015643_P12198323
C[C@@]1(C(=O)N(C(=O)N1)NC(=O)CSc2c3ccsc3ncn2)c4ccccc4	C08341557_P12620802
Cn1c2c(c(=O)n(c1=O)C)n(c(n2)SC[C@@H](CO)O)Cc3ccc(cc3)F	C10386314_P15762481
c1ccc(cc1)n2cc(cn2)CNC(=O)c3c[nH]nc3c4ccc5c(c4)OCCO5	C10499042_P15903963
Cn1c(c(c(=O)n(c1=O)C)C(=O)COC(=O)c2c(ccs2)c3ccccc3)N	C10986807_P16473968
Cn1c(ccn1)[C@@H](c2ccccc2)NS(=O)(=O)c3ccc4c(c3)NC(=O)CO4	C12188047_P17929878
c1cc(ccc1NS(=O)(=O)c2ccc3c(c2)OCCO3)S(=O)(=O)NC4CC4	C12652733_P19059548
CC(C)(C)NS(=O)(=O)c1cccc(c1)NC(=O)c2ccc(cc2)n3cncn3	C12996183_P19100283
C[C@]1(C(=O)N(C(=O)N1)CC(=O)N[C@@H](c2ccc(cc2)F)c3nccn3C)C4CC4	C12525275_P19116902
Cc1ccccc1n2c(nnc2SCC(=O)NC(=O)NC)c3cccnc3	C03515103_P19925607
Cc1c(c(n2c(n1)nc(n2)C)O)CCC(=O)N[C@@H](c3ccncc3)c4cccs4	C19577115_P29011404
c1ccc2c(c1)c3cn[nH]c(=O)c3n2CCCC(=O)NCc4ccc5c(c4)OCO5	C20416512_P30425364
c1ccc(cc1)Cc2nc(on2)[C@@H]3Cc4c(nc[nH]4)C[NH+]3Cc5ccc(o5)CO	C15675674_P30571150
c1ccc2c(c1)CCN(C2)C(=O)CSc3nc([nH]n3)N/N=C/c4ccco4	C20832961_P31083217
C[C@]1(Cn2cnc(c2C(=O)N1C3CC3)C(=O)NC(C)(C)C)C(=O)NC4CCCC4	C21539883_P32116228
C[C@H](C(=O)NNC(=O)[C@H]1CN(c2ccccc2O1)C(=O)C)Oc3ccccc3F	C21921282_P32635552
C[C@@H]1Cc2cc(ccc2N1S(=O)(=O)c3ccsc3C(=O)OC)S(=O)(=O)N	C22023542_P32775950
c1ccc(c(c1)/C=C\2/C(=O)N(C(=O)S2)CCNC(=O)c3ccc4c(c3)nn[nH]4)F	C22024594_P32777034
Cc1c(c(n2c(n1)nc(n2)N)C)CC(=O)N(C)CCOc3ccccc3Cl	C24651312_P36500387
C[NH+](Cc1[nH]c(=O)c2ccccc2n1)CC(=O)Nc3ccc4c(c3)OCCCO4	C35388207_P52504677
C/C(=N\NC(=O)c1cnccc1)/c2ccc(cc2)/C(=N/NC(=O)c3cnccc3)/C	C38182922_P57623862
c1cc2cc(ccc2nc1)NC(=O)Cc3csc(n3)NC(=O)c4cnccn4	C38740258_P58661183
c1cc2c(cc1[C@H]3NN=C(O3)CCC(=O)NCC4=CC=C[C@H]5C4=CC=N5)OCO2	C39372117_P59668784
CC1(C(=O)N(C(=O)N1)CC(=O)Nc2nnc(s2)SCc3cccs3)C	C49600754_P74083773
Cc1nnc(n1c2ccccc2)SCC(=O)N/N=C\3/c4ccccc4NC3=O	C05593468_P83522927
Cc1c(c(on1)C)S(=O)(=O)NNC(=O)c2c(nc(s2)c3ccccc3)C	C07387422_P86795301
C[C@H]1C(=O)N(C(=O)N1c2ccc(cc2)F)CC(=O)NC(=O)NCC(F)(F)F	C16787245_P87873321
c1cc(ccc1[C@H]2N=N[C@H](O2)SC/C(=N/c3[nH]ncn3)/O)Br	C63778106_P97929892
C[C@]1(Cn2cnc(c2C(=O)N1C3CC3)C(=O)NC4CCCC4)C(=O)NC5CCCC5	C35556411_P99523830
Cc1[nH]c(c[nH+]1)C(=O)N2CCc3c(c(nn3CCCc4ccccc4)C(=O)[O-])C2	C67490967_P103654669
CCSc1nnc(s1)NC(=O)C[NH+]2CCc3c(sc(n3)NC(=O)C)C2	C70638387_P108965803
C[C@H](c1ccncc1)NC(=O)C(=O)Nc2ccc(nc2)n3cnc4c3cccc4	C70728698_P109135327
Cc1cc(c(c(c1)C)NC(=O)c2c(n(nn2)CC(=O)Nc3nccs3)C)C	C71327153_P110278162
COc1ccnc(n1)NNC(=O)c2cnn(c2)c3ccc(cc3)Br	C52582446_P111703318
CCc1c(c([nH]c1C(=O)CN2C(=O)[C@@](NC2=O)(C)c3cc(oc3C)C)C)C(=O)C	C72067816_P111858786
C[C@@H](c1cccnc1)Nc2[nH]c(=O)cc(n2)[C@H]3CC(=O)N(C3)c4ccccc4OC	C19459630_P112590155
c1ccnc(c1)c2cc(c3cccnc3n2)C(=O)NCC(=O)Nc4nccs4	C77895904_P121547564
Cc1cc(ccc1S(=O)(=O)Nc2cc(n[nH]2)c3ccncc3)N4CCCC4=O	C84101476_P131586440
c1ccc(cc1)c2cc(=O)n(cn2)CC(=O)Nc3ccccc3c4ccc(=O)[nH]n4	C90613972_P141720618
CCc1nc(no1)CNC(=O)c2cnc([nH]c2=O)C34CC5CC(C3)CC(C5)C4	C91725652_P143597779
CC\1=NN(C(=O)/C1=C\c2cccc(c2OC)OC)c3ccc(cc3)S(=O)(=O)N	C96193377_P151560683
c1cc(c(cc1[N+](=O)[O-])C(=O)NCCCc2nc[nH]n2)I	C96767290_P152980933
c1ccc2c(c1)CCCN2C(=O)CNC(=O)NCc3ccnc(c3)n4cccn4	C98119830_P155971337
c1ccc2c(c1)ccnc2C(=O)NCCS(=O)(=O)Nc3ccn4c(c3)ccn4	C98351697_P156427432
c1cc(sc1)CNC(=O)c2cnc3ccc(cc3c2O)S(=O)(=O)Nc4ccc5c(c4)OCCO5	C04647525_P09937986
CC[C@@H](C)[C@@H](C(=O)[O-])NC(=O)CNC(=O)CCc1c(c2cc3c(coc3c(c2oc1=O)C)C(C)(C)C)C	C02125058_P13746253
C[C@]1(C(=O)N(C(=O)N1)NC(=O)c2ccc(cc2)[N-]S(=O)(=O)c3ccccc3)CCc4ccccc4	C08861028_P13934630
c1ccc(c(c1)/C=C/2\C(=O)N(C(=O)N2)CC(=O)Nc3ccccc3F)OCc4ccc(cc4)C(=O)[O-]	C09323607_P14287505
c1ccc(cc1)/C=C/S(=O)(=O)Nc2cccc(c2)C(=O)OCC(=O)NC(=O)NCc3ccco3	C09630711_P14757831
C=CCNC(=O)NC(=O)COC(=O)c1ccc(cc1)[N-]S(=O)(=O)c2ccc(cc2)Br	C09633610_P14763163
Cc1c2cc3c(coc3c(c2oc(=O)c1CC(=O)NCC(=O)N[C@@H](C(C)C)C(=O)[O-])C)c4ccccc4	C02113821_P18902389
Cc1c2cc3c(coc3c(c2oc(=O)c1CC(=O)NCC(=O)NCC(=O)[O-])C)c4ccc(cc4)Cl	C02115887_P18903154
Cc1c2cc3c(cc2oc(=O)c1CCC(=O)N[C@H](C)C(=O)NCCCC(=O)[O-])occ3c4ccccc4	C08791767_P18932076
c1cc(c(cc1C(F)(F)F)[N+](=O)[O-])NCCNS(=O)(=O)c2ccc(c(c2)C(=O)[O-])Cl	C13184575_P19843636
CCNC(=O)NC(=O)[C@H](c1ccccc1)Sc2nnc(n2CC(=O)[O-])c3ccc(cc3)Cl	C13204394_P19877234
Cc1cccc(c1)c2nnc(n2CC(=O)[O-])SCC(=O)NCC(=O)Nc3c(cc(cc3C)C)C	C13206174_P19881525
c1ccc2c(c1)c(=O)n(c(n2)SCC(=O)NC(=O)NC3CCCCC3)CCCCCC(=O)[O-]	C13223674_P19951682
c1ccc(cc1)n2c(=O)c3ccccc3c(n2)C(=O)NNS(=O)(=O)c4cccc(c4)C(=O)[O-]	C13262392_P20112085
CC[C@@H](C)NC(=O)NC(=O)CSc1nc2cc(ccc2c(=O)n1c3ccc(cc3)F)C(=O)[O-]	C13265988_P20115878
c1cc(ccc1n2c(=O)c3ccc(cc3nc2SCC(=O)NC(=O)NC4CCCC4)C(=O)[O-])F	C13266098_P20116011
CC(=O)c1cccc(c1)S(=O)(=O)Nc2cc(ccc2[O-])S(=O)(=O)Nc3ccccc3OC	C09493910_P20435315
CC1CC[NH+](CC1)CCC(=O)N/N=C(\C)/c2ccc(cc2)S(=O)(=O)[N-]c3ccc(cc3)C(=O)[O-]	C13365204_P20527743
CCCCNC(=O)NC(=O)CSc1nc2cc(ccc2o1)S(=O)(=O)Nc3ccccc3OC	C16715748_P25241252
c1ccc(cc1)C(=O)C2=C(C(=O)N([C@@H]2c3cccc(c3)[N+](=O)[O-])c4ccc(cc4)S(=O)(=O)N)O	C17124893_P29385659
c1cc(cc(c1)[N+](=O)[O-])C(=O)N/C(=[NH+]\NC(=O)COc2ccc(cc2Br)Cl)/S	C02886510_P30115687
CC(C)Sc1nnc(s1)/N=C(/CSc2nc([nH]n2)N/N=C(\C)/c3ccc4c(c3)OCO4)\O	C20834402_P31102922
CS(=O)(=O)SCCC(=O)Nc1ccc(c(c1)C(=O)[O-])c2c3ccc(cc3oc-4cc(=O)ccc24)O	C22059370_P32817704
CCSc1nnc(s1)/N=C(/CSc2[nH]c(=O)cc(n2)CC(=O)NCc3cccs3)\O	C22629417_P33620049
c1ccc(cc1)NS(=O)(=O)c2ccc(cc2)C(=O)Nc3cccc(c3)S(=O)(=O)/N=C\4/CCCN4	C23982367_P35570405
COc1ccc(cc1OC)C(=O)NNC(=O)c2ccc(cc2)S(=O)(=O)Nc3ccccc3Cl	C25404531_P37546485
c1ccc(cc1)C(=O)NCCNC(=O)c2cccc(c2)NS(=O)(=O)c3ccc4c(c3)OCCO4	C25517148_P37749798
Cc1c(c(n(n1)C)C)C(=O)NNC(=O)c2cccc(c2)S(=O)(=O)Nc3ccccc3Cl	C25595799_P37831967
CCOC(=O)C1=C(NC(=O)NC1)COC(=O)c2cccc(c2)S(=O)(=O)Nc3ccc(cc3)F	C28648581_P42158584
C[C@H](C(=O)NC(=O)NC(C)(C)C)OC(=O)c1cccc(c1)NS(=O)(=O)c2ccc(c(c2)F)F	C28796081_P44007542
COc1ccc(cc1COc2ccccc2C(=O)N)/C=N\NS(=O)(=O)c3ccc(cc3)[N+](=O)[O-]	C32575534_P48208267
COC(=O)NN/C=C/1\c2ccccc2C(=O)N(C1=O)c3cccc(c3)S(=O)(=O)Nc4ccccc4F	C33014624_P48866676
c1cc(cc(c1)[N+](=O)[O-])C(=O)NNC(=O)c2cccc(c2)S(=O)(=O)Nc3ccc(cc3)Cl	C17397436_P53530914
C[C@@H](c1nnc(n1C)SCC(=O)Nc2ccc(cc2)C(=O)[O-])NC(=O)c3ccccc3Cl	C02146170_P56471911
c1ccc2c(c1)c(=O)n(c(n2)SCC(=O)c3ccc(c(c3)O)O)CCCC(=O)NC[C@H]4CCCO4	C04101528_P56559548
CC(C)(C)NC(=O)NC(=O)COC(=O)CNS(=O)(=O)c1ccc(cc1Cl)Br	C03398172_P57438771
C[C@H](C(=O)NC(=O)NC(C)C)OC(=O)c1cccc(c1)S(=O)(=O)Nc2cccc(c2)Cl	C24893908_P59821654
Cc1cccc(c1)c2nnc(n2CCC(=O)[O-])SCC(=O)NC(=O)N[C@@H]3CCC[C@H]([C@@H]3C)C	C39709884_P60201989
c1ccc(c(c1)NCCNC(=O)c2cccc(c2)S(=O)(=O)Nc3ccccc3F)[N+](=O)[O-]	C15093632_P68171400
c1cnc(nc1)[N-]S(=O)(=O)c2ccc(cc2)NC(=S)Nc3ccn(n3)Cc4ccc(cc4)F	C13748224_P89976709
c1ccc(cc1)[C@@H]2CS/C(=[NH+]/C(=C/C(=O)C[C@@H](c3cccc(c3)[N+](=O)[O-])NC(=O)c4ccccc4)/O)/N2	C59434835_P90434551
c1cc(ccc1NC(=O)CSc2[nH]c3ccc(cc3n2)[N+](=O)[O-])S(=O)(=O)Nc4nccs4	C59497525_P90554363
COc1ccc(cc1S(=O)(=O)Nc2ccccc2NS(=O)(=O)c3ccc(cc3)F)C(=O)[O-]	C13359091_P90797540
CCCNC(=O)C[NH+]1CCN(CC1)c2ccc(cc2NS(=O)(=O)c3ccc(cc3)F)C(=O)[O-]	C64580624_P99165324
COc1ccccc1Cn2c(=O)c3ccc(cc3nc2[O-])[C@@H]4[NH2+][C@@H](NO4)c5cccc(c5OC)OC	C64870493_P99681681
COc1ccccc1Cn2c(=O)c3ccc(cc3nc2[O-])[C@@H]4[NH2+][C@H](NO4)c5cccc(c5OC)OC	C64870497_P99681685
C[C@@H]1CC[C@H]2[C@H]([C@@H](O[C@H]3[C@@]24[C@H]1CC[C@](O3)(OO4)C)OC(=O)CCC(=O)NCC(C)(C)[C@@H](C(=O)[O-])O)C	C70692418_P109062230
COc1cc(cc(c1OC)OC)C(=O)N/C(=C\c2ccc(cc2)F)/C(=O)N[C@@H](c3ccccc3)C(=O)[O-]	C35375824_P130253147
c1cc(cc(c1)S(=O)(=O)NCC/C(=N/N2C(=O)C3(CCCCC3)NC2=O)/O)C(F)(F)F	C23718236_P140354913
c1ccc(cc1)/C=C(\C(=O)Nc2ccc(cc2)S(=O)(=O)Nc3nccs3)/NC(=O)c4ccco4	C33462337_P152574905
Cc1ccc(cc1)S(=O)(=O)c2c3c(nc4ccccc4n3)n(c2N)CCNC(=O)c5ccco5	C02408230_P09425256
CC(C)NS(=O)(=O)c1cn(cc1S(=O)(=O)NC(C)C)CC(=O)NC2CCCCCCC2	C09266008_P14196796
c1ccc(cc1)CCNC(=O)CSc2nnc(n2c3ccc(cc3)Cl)Cc4cc(=O)[nH]c(=O)[nH]4	C09382089_P14373812
C[C@@H](C(=O)Nc1ccc(c(c1)NS(=O)(=O)c2ccc(cc2)F)OC)NC(=O)c3ccco3	C09442919_P14467594
COc1ccc(cc1Br)C(=O)NNC(=S)NC(=O)/C=C/c2cccc(c2)[N+](=O)[O-]	C10450668_P15844312
CC(C)Cn1c(c(c(=O)[nH]c1=O)C(=O)CSc2nnc(n2CC=C)c3ccc(cc3)Cl)N	C11450175_P17004026
Cc1cc(ccc1OCC(=O)NNC(=S)NC(=O)c2cccc(c2)[N+](=O)[O-])Br	C12502133_P18372902
Cc1c(cco1)c2nnc(n2Cc3ccccc3)SCC(=O)Nc4ccc5c(c4)[nH]c(=O)[nH]5	C12804447_P18810234
Cc1cc2ncc(c(n2n1)C)C(=O)NNC(=O)c3ccc(cc3)CSc4[nH]c5ccccc5n4	C12525650_P19137039
c1ccc2c(c1)ccc(c2/C=N/NC(=O)CCc3c(=O)[nH]c(=O)[nH]n3)OCc4ccc(cc4)F	C06143447_P19202276
COc1ccc(cc1OC)C(=O)NCC(=O)OCc2nc(c3c4c(sc3n2)CCCCC4)N	C10395120_P20276358
C[C@@H](C[NH+]1CCCC1)C(=O)N/N=C(\C)/c2ccc(cc2)S(=O)(=O)[N-]c3ccc(cc3)C(=O)[O-]	C13365291_P20521611
c1ccc(cc1)NS(=O)(=O)c2ccc(cc2)NC(=S)NC(=O)c3cccc(c3)[N+](=O)[O-]	C13981828_P21506635
CC(C)CCN(c1c(n(c(=O)[nH]c1=O)Cc2ccccc2)N)C(=O)C[C@@H]3c4ccccc4C(=O)O3	C14578856_P22281185
c1ccc(cc1)CC(=O)NCC(=O)NNC(=O)c2c3ccccc3c(=O)n(n2)Cc4ccccc4	C15903618_P24011274
CC(C)CCn1c(=O)c2ccc(cc2nc1SCC(=O)c3c(n(c(=O)[nH]c3=O)C4CC4)N)Cl	C16655747_P25134674
Cc1ccc(cc1)c2cc(c3ccccc3n2)C(=O)NNC(=O)CCn4c5ccccc5c(=O)[nH]c4=O	C17198443_P25847647
Cc1ccn2cc([nH+]c2c1)C(=O)NNC(=O)c3cccc(c3)S(=O)(=O)Nc4ccc(cc4)Cl	C17397548_P26127350
Cc1c(n2ccccc2n1)C(=O)NNC(=O)CCNS(=O)(=O)c3ccc4c(c3)CCCC4	C17583153_P26405706
CC(C)Oc1ccc(cc1OC)C(=O)NNC(=O)CCc2[nH]c(=O)c3c4c(sc3n2)CCCC4	C17818679_P26675579
CC1CCC2(CC1)C(=O)N(C(=O)N2)NC(=O)CCCCCn3c(=O)c4ccccc4[nH]c3=S	C18038699_P26944993
CC[C@H](C)Cc1c(sc2c1c(=O)[nH]c(n2)SCC(=O)NN3C(=O)[C@](NC3=O)(C)CC)C	C19354494_P28614802
c1cc(cc(c1)Nc2nc(nc(n2)N)CN3CC[NH+](CC3)Cc4ccc5c(c4)OCO5)C(F)(F)F	C19944566_P29678337
CCOC(=O)CC1=C([C@]2(c3cc(ccc3-c4c2nc(o4)N)Br)C(=O)N1)C(=O)OCC	C20167480_P30029671
CC(C)Sc1nnc(s1)NC(=O)CSc2nc([nH]n2)N/N=C/c3ccc(cc3)Cl	C20833562_P31084170
Cc1c(c(n(n1)C)C)/C=N/Nc2[nH]nc(n2)SCCC(=O)Nc3cccc(c3)C(F)(F)F	C20837021_P31089816
c1cc(cc(c1)Br)/C=N/Nc2[nH]nc(n2)SCC(=O)Nc3cccc(c3)N4CCCC4=O	C21038160_P31408437
Cc1cccc(c1)NS(=O)(=O)c2cc(ccc2C)NS(=O)(=O)c3ccc4c(c3)oc(=O)[nH]4	C22192594_P33028620
Cc1cc(c2c(nn(c2n1)C)C)C(=O)NNC(=S)Nc3cnn(c3)Cc4cccc(c4)Cl	C22705083_P33704969
CN(C)S(=O)(=O)c1cccc(c1)C(=O)NNC(=O)c2ccc(cc2)NC(=O)c3ccccc3	C22881240_P33990183
CCCn1c(cc(c1C)/C=C(\C#N)/C(=O)N(CC(C)C)c2c(n(c(=O)[nH]c2=O)CC(C)C)N)C	C24023107_P35630794
Cn1c(=O)c(c(n(c1=O)Cc2ccccc2)N)C(=O)CSc3nnc(s3)Nc4ccc(cc4)F	C24506748_P36303619
c1cc(ccc1CSc2[nH]ncn2)C(=O)NCCNc3ccc(cc3[N+](=O)[O-])C(F)(F)F	C24957395_P36928718
Cc1cc(ccc1Cl)OCC(=O)NNC(=O)c2cccc(c2)S(=O)(=O)NCc3ccco3	C25404031_P37545823
COc1ccc(cc1OC)C(=O)NNC(=O)c2ccc(cc2)S(=O)(=O)Nc3ccccc3Cl	C25404531_P37559802
Cc1cc(sc1C(=O)NCc2ccc(cc2)CN3C(=O)C(NC3=O)(C)C)NC(=O)c4ccco4	C32926627_P48739751
Cc1ccc2c(c1)occ2CC(=O)N(C[C@@H]3CCCO3)c4c(n(c(=O)[nH]c4=O)Cc5ccccc5)N	C09125695_P56462578
C[C@@H](C(=O)Nc1ccc(cc1)S(=O)(=O)N)OC(=O)c2c(c3ccccc3o2)COC(C)C	C03353279_P60006567
c1ccc(cc1)CCNc2c(c(ncn2)NNC(=O)c3ccc(cc3)Br)[N+](=O)[O-]	C40610277_P61652863
Cc1cc(nc(n1)N/C(=[NH+]\CCc2c[nH]c3c2cc(cc3)Cl)/NC(=O)CSc4nnc(s4)C)C	C18223143_P74845600
CCOC(=O)C1=C(NC(=C(C12CCCCC2)C#N)[NH3+])SCC(=O)c3ccc(cc3)[N+](=O)[O-]	C57384776_P86161706
c1cc(c(c(c1)Cl)Cl)/C=N/Nc2[nH]nc(n2)SCC(=O)NCc3ccc4c(c3)OCO4	C59015735_P89390040
c1ccc(cc1)COc2ccccc2/C=N/Nc3[nH]nc(n3)SCC(=O)Nc4nccs4	C59019246_P89398497
Cc1c(c(=O)n([nH]1)c2ccccc2)[C@@]3([C@@H]4[C@@H](NC3=O)N(C(=O)NC4=O)CCc5ccccc5)C(F)(F)F	C39969023_P97214964
CCCCN1[C@H]([C@H](C(=NC1=O)[O-])N(CCC(C)C)CC2=[NH+]C(=O)C3=C4CCC[C@@H]4SC3=N2)[NH3+]	C64012147_P98259751
C[C@]12CC[C@H]3[C@H]([C@@H]1CC[C@H]2O)CCC4=C/C(=N/OCC(=O)N[C@@H](Cc5c[nH]cn5)C(=O)OC)/CC[C@]34C	C70692347_P109061916
CCOC(=O)C1=C(S[C@@H]([NH+]=C1N)/C(=C\2/NN=C(O2)c3ccccc3)/C(=O)OCC)SC	C16682568_P112657092
c1ccc(cc1)C/C(=N/CC(=O)NNC(=O)c2c3ccccc3c(=O)n(n2)c4ccccc4)/O	C12983593_P128062308
CCn1c(nnc1SCC(=O)NCc2ccc3c(c2)OCO3)c4c(c5cccnc5s4)N	C64370102_P151041151
Cc1ccc(cc1)S(=O)(=O)Oc2ccc(cc2/C=N\NC(=O)Cc3nnc(s3)N)Br	C33349102_P156330793
C[C@@H](C(=O)[O-])Sc1c2c(nc(n1)c3ccccc3OC)n(c(=O)n(c2=O)C)C	C07392771_P11467985
c1cc(oc1)C(=O)N2CCN(CC2)C(=O)c3cc(ccn3)NS(=O)(=O)c4ccc(cc4)F	C09152249_P14039675
c1cc(c(cc1[N+](=O)[O-])/C=C/2\C(=O)N(C(=S)S2)CC(=O)[O-])N3CCOCC3	C09310329_P14267438
c1cc(ccc1[C@@H]2[C@@H](C(=O)C(=O)N2CCCC(=O)[O-])C(=O)c3ccc(cc3)[N+](=O)[O-])F	C09353426_P14362765
c1ccc2c(c1)c(nn(c2=O)CC(=O)N3CCN(CC3)C(=O)c4cccs4)C(=O)[O-]	C09637142_P14767702
CN(C)S(=O)(=O)c1ccc(cc1)S(=O)(=O)Nc2ccc(cc2)n3cncn3	C12775167_P18838497
COC(=O)c1ccc(c(c1)S(=O)(=O)Nc2ccc(cc2)n3cnnn3)C(=O)OC	C12557293_P20729745
c1cc(ccc1N2C(=O)C[C@H](C2=O)N(Cc3ccc4c(c3)OCO4)C(=O)/C=C/C(=O)[O-])Cl	C13615970_P20966403
Cn1c2ccc(cc2n(c(=O)c1=O)C)NS(=O)(=O)c3ccc(cc3)N4CCCC4=O	C15733661_P23732887
CC(C)[NH+]1CCc2c(c(n3c(n2)cc(n3)[C@H]4CCCN(C4)S(=O)(=O)N(C)C)O)C1	C19448103_P28787727
c1cc2c(cc1C(=O)C3=C(C(=O)N([C@H]3c4ccncc4)CCCn5ccnc5)O)OCCO2	C09312564_P30113684
Cn1c2c(c(nc(n2)C3CCCC3)SC/C(=N/c4nccs4)/O)c(=O)n(c1=O)C	C20604982_P30744818
Cn1c2ccc(cc2c(=O)n(c1=O)CC(=O)N3CCCC3)S(=O)(=O)Nc4ccccc4F	C21711308_P32335656
c1cc2c(cc1C[NH+]3CCN(CC3)C(=O)/C(=N/c4ccc(cc4C#N)[N+](=O)[O-])/O)OCO2	C23972495_P35564806
c1cc(cc(c1)[N+](=O)[O-])[C@@H]2C(=C(C(=O)N2Cc3cccnc3)O)C(=O)c4ccncc4	C33404033_P49470304
c1cc(cc(c1)[N+](=O)[O-])[C@H]2C(=C(C(=O)N2c3nccs3)O)C(=O)c4ccncc4	C06423805_P49749658
c1cc(oc1)C(=O)C2=C(C(=O)N([C@@H]2c3ccc(cc3)[N+](=O)[O-])C[C@H]4CCCO4)O	C06382904_P51855218
Cc1c(sc(n1)C)C(=O)C2=C(C(=O)N([C@@H]2c3ccco3)c4nc(c(s4)C(=O)OC)C)O	C35565793_P52782879
Cc1c(c(=O)n(n1C)c2ccccc2)NS(=O)(=O)c3ccc4c(c3)C(=O)N(C4=O)C	C35685706_P52970444
Cc1c2c(cc(nc2on1)c3cnn(c3)C)/C(=N/c4ccc(cc4)n5cncn5)/O	C36619387_P54423608
Cn1c2c(c(nc1=O)[O-])n(c(n2)Br)CCSc3nnnn3c4ccccc4	C01301142_P56416367
c1ccc(cc1)CCN2C(=O)CN(CC2=O)C(=O)CCn3c(=O)c4c(ccs4)nc3[O-]	C04004870_P57393901
Cc1nnc(s1)N2[C@H](C(=C(C2=O)O)C(=O)c3ccc4c(c3)OCCO4)c5ccco5	C04395956_P57677401
CC(C)S(=O)(=O)c1cccc(c1)c2nnc(o2)/N=C(/[C@@H]3CC(=O)N(C3)c4ccccc4)\O	C36652580_P58675955
Cc1ccccc1CN2[C@@H]3[C@@H]([NH+]=C2SCc4[n-]nnn4)N(C(=O)N(C3=O)C)C	C38768531_P58704277
Cc1ccccc1CN2[C@@H]3[C@H]([NH+]=C2SCc4[n-]nnn4)N(C(=O)N(C3=O)C)C	C38768539_P58704287
CS(=O)(=O)c1ccc(cc1)Cc2nnc(o2)/N=C(/c3cc4ccccc4oc3=O)\O	C36659375_P58708530
Cc1cc(cc(c1)c2nnc(o2)/N=C(/Cn3cnc4c3c(=O)n(c(=O)n4C)C)\O)C	C38780370_P58722948
CC(C)n1ccc(n1)/C(=N/c2nnc(o2)c3ccc(cc3)S(=O)(=O)N(C)C)/O	C36693610_P58788211
Cn1c(ccn1)c2nnc(o2)/N=C(/CCCS(=O)(=O)c3ccc(cc3)Cl)\O	C38871355_P58888315
CC(C)n1c(ccn1)c2nnc(o2)/N=C(/c3ccc(cc3)S(=O)(=O)C(C)C)\O	C38871670_P58888671
c1cc(sc1)c2nnc(n2CC(=O)[O-])SCC(=O)N([C@H]3CCS(=O)(=O)C3)C4CC4	C13204481_P60207976
CN1[C@@H]2[C@@H]([NH+]=C1SCc3[n-]nnn3)N(C(=O)N(C2=O)Cc4ccccc4Cl)C	C39964567_P60649970
CC(=O)Cc1nc(sn1)/N=C(/c2c(n(nn2)c3ccc(cc3)Cl)COC)\O	C40179870_P60980039
CN1[C@@H](C(=C(C1=O)O)C(=O)c2ccc3c(c2)OCCO3)c4cc(c(c(c4)OC)OC)OC	C41541339_P62957158
Cc1c(cnn1C)C(=O)OC/C(=N/c2cc(ccc2n3cncn3)C(F)(F)F)/O	C21614610_P87677672
c1c(cc(c(c1Br)/N=C(/Cn2cnnc2C#N)\O)Br)[N+](=O)[O-]	C58521416_P88435654
C[C@H]1[C@H](C(=O)N(N1C)c2ccccc2)NC3=[NH+]N=C(CS3)C4=CC(=NC4)C(=O)N5CCCC5	C39933338_P97015495
c1ccc(c(c1)n2c(=O)c(cnc2[O-])C(=O)N3CCN(CC3)c4ccc(nn4)n5ccnc5)F	C70997695_P109588030
CC(C)(C)C1CCC2(CC1)N([C@H](CO2)C(=O)[O-])C(=O)c3cc(cc(c3)[N+](=O)[O-])[N+](=O)[O-]	C71980426_P111721052
CCCCN1C(=O)/C(=C\c2cc(ccc2N3CCN(CC3)C(=O)C)[N+](=O)[O-])/C(=NC1=S)O	C17085545_P112143906
CCc1ncc(cn1)C[NH+]2CCC(CC2)n3c4c(c(nc(n4)CSCC)O)nn3	C72337406_P112448970
Cn1c2ccc(cc2n(c(=O)c1=O)C)S(=O)(=O)[N-]c3ccc(cc3)C(=O)OC	C04885254_P126211948
CN1C(=O)/C(=C/c2c(cc3c(c2OC)OCO3)CCN(C)C(=O)c4ccccc4)/C(=NC1=O)[O-]	C33855940_P130284461
c1cnn(c1)c2ccc(cc2F)/N=C(/C3=NN(C(=O)CC3)[C@H]4CCS(=O)(=O)C4)\O	C47419880_P149763019
CCSc1nnc(s1)NS(=O)(=O)c2ccc3c(c2)oc(=O)n3CC(=O)OC	C64818766_P151915016
c1cc(ccc1c2ccc(o2)/C=N\n3cnnc3)S(=O)(=O)Nc4nccs4	C35044903_P152700650
Cc1ccc(s1)c2csc3c2c(nc(n3)CSc4nnc(o4)Cn5cncn5)O	C98081062_P155861779
c1ccc(cc1)[C@H](CN2C(=O)COC2=O)NS(=O)(=O)c3cccc4c3nsn4	C98271626_P156312187
c1ccc(cc1)N2CCN(CC2)c3cc(ncn3)/N=C(/c4ccc(nn4)n5cncn5)\O	C98292074_P156352343
Cn1c2ccc(cc2c(=O)n(c1=O)C)S(=O)(=O)N(C)CC(=O)NC3CCCC3	C04940123_P09616412
Cc1ccc(cc1)S(=O)(=O)NC(=O)n2cc(c(n2)c3ccncc3)c4cnccn4	C01501098_P09648278
[H]/[NH+]=C\1/C(=C\c2cc(c(c(c2)Cl)OS(=O)(=O)C)OCC)/C(=O)[NH+]=C3N1N=CS3	C06245422_P09749297
CCc1nnc(s1)NC(=O)CSc2ccc3nnc(n3n2)c4ccccn4	C09116604_P13982624
c1nc2c3c4c(sc3n5c(n2n1)nnc5SCC(=O)NC[C@@H]6CCCO6)CCC4	C09479267_P14520986
Cc1ccc(cc1C)n2c(nnn2)CNS(=O)(=O)c3ccc4c(c3)OCCO4	C09571092_P14668221
CS(=O)(=O)N1Cc2ccccc2C[C@@H]1C(=O)OCC(=O)N3CC(=O)Nc4c3cccc4	C09584440_P14687871
c1ccc2c(c1)OC[C@H](O2)C(=O)N3CCc4nnc(n4CC3)CNC(=O)c5cccc(c5)F	C12019868_P17725029
c1cc2c(cc1CNC(=O)c3nc(no3)Cn4cc(cn4)I)OCO2	C12375099_P18183662
Cn1c2c(cc(cn2)C(=O)NCCc3cnn(c3)c4ccccc4)c(=O)n(c1=O)C	C12822114_P18830443
Cc1c(sc(c1C#N)NC(=O)CSc2nc3c(n2C)c(=O)n(c(=O)n3C)C)C	C06300152_P19268793
c1ccc2c(c1)OC[C@H](O2)Cn3cc(nn3)C(=O)NCc4cn5c([nH+]4)SCC5	C12302165_P20470742
c1cc(ncc1S(=O)(=O)N2CCCC2)SCC(=O)N3CC(=O)NC(=O)C34CCCCC4	C12543776_P20642825
Cn1c2c(c(=O)n(c1=O)C)n(cn2)CC(=O)N/N=C/c3ccc(cc3)Br	C01250526_P20942829
Cc1cc2cc(c(=O)[nH]c2cc1C)[C@H](c3nnnn3C[C@@H]4CCCO4)N5CC[NH+](CC5)C	C19940812_P29673127
c1ccc2c(c1)c(=O)n(c(=O)[nH]2)CCC(=O)N3CC[NH+](CC3)Cc4ccc5c(c4)OCO5	C20412063_P30418123
Cc1ccccc1NS(=O)(=O)c2ccc3c(c2)c(=O)n(c(=O)n3C)CC(=O)N4CCCC4	C21711340_P32335702
Cn1c2ccc(cc2c(=O)n(c1=O)CC(=O)N3CCCC3)S(=O)(=O)Nc4ccccc4F	C21711308_P32361805
c1ccnc(c1)N2CCN(CC2)C(=O)c3ccc(cc3)Cn4c5c(cccn5)[nH]c(=O)c4=O	C21881799_P32586985
COC(=O)c1ccc2c(c1)nc(n(c2=O)CC(=O)N3CCN(CC3)c4ccccn4)[S-]	C12415786_P34303037
Cn1cnc2c1c(=O)n(c(=O)n2C)CC(=O)N[C@H](c3ccccc3)c4ccccn4	C23685380_P35123563
c1ccc(c(c1)c2ccc(o2)/C=C(\C#N)/C(=O)N[C@H]3CCS(=O)(=O)C3)[N+](=O)[O-]	C26688129_P39376362
Cc1cccc(c1)C(=O)Nc2nnc(o2)[C@H]3CC(=O)N(C3)c4ccc(cc4)S(=O)(=O)C	C33291417_P49234959
CN1C2=C([C@@H](NC1=O)c3ccc(cc3)F)C(=O)N(C2)CC(=O)N4CCN(CC4)c5ccccn5	C34792087_P51636298
Cn1cc(cn1)Cn2c(c(cn2)Cl)NC(=O)c3cc(nc4c3cnn4C)C5CC5	C36616430_P54419427
c1ccc(c(c1)[C@H]2C(=C(C(=O)N2C[C@@H]3CCCO3)O)C(=O)c4ccco4)[N+](=O)[O-]	C02470848_P56797442
CC(C)NC(=O)C[NH+]1CCN(CC1)C(=O)c2cn(cc-3c(=O)n(nc23)c4ccccc4)C	C38485237_P58230057
Cc1ccc(cc1[N+](=O)[O-])C(=O)Nc2cc(cn(c2=O)C)C(=O)N3CCC(CC3)C	C38492735_P58247935
c1ccc(cc1)c2cc([nH]n2)C(=O)N3CCN(CC3)c4cc(ncn4)N5CCOCC5	C38530565_P58316963
CC(C)N(Cc1[nH]c(=O)c2ccccc2n1)C(=O)CN3C(=O)C4(CCCCC4)N(C3=O)C	C39975693_P60665769
CCSc1nc([nH]n1)n2ccc3c(c2=O)cc4c(n3)ccn(c4=O)Cc5ccncc5	C40398929_P61324903
CS(=O)(=O)c1ccc2c(c1)sc(n2)NC(=O)C[NH+]3CCN(CC3)C(=O)c4ccco4	C36646460_P66730172
Cn1c(=O)ccc(n1)C(=O)Nc2nc3ccc(cc3s2)S(=O)(=O)N4CCCC4	C48375231_P72366751
c1cc2c(cc1[N+](=O)[O-])[nH]cc2C(=O)N(C[C@@H]3CCCO3)[C@H]4CCS(=O)(=O)C4	C49632638_P74137645
c1ccc(cc1)N2C[C@H](CC2=O)c3nnc(o3)NC(=O)c4cc(=O)c5ccccc5o4	C62022961_P95153768
CCn1c2ccc(cc2oc1=O)NS(=O)(=O)c3ccc4c(c3)n(c(=O)n4C)C	C35506287_P99042576
CC[C@@H]1C(=O)Nc2cc(c(cc2O1)S(=O)(=O)N3CCC[C@@H](C3)C(=O)N4CC[NH+](CC4)C)C	C35396633_P99241497
c1cc(cc(c1)Cl)c2nc(on2)C3CN(C3)C(=O)CCn4ccc(=O)[nH]c4=O	C70637087_P108964398
CCc1nn2c(=O)cc(nc2s1)CS(=O)(=O)c3nc([nH]n3)c4ccccc4	C20987177_P109852204
c1ccnc(c1)c2nnc3n2CCN(CC3)C(=O)c4ccc(cc4)NC(=O)c5ccco5	C77974445_P121663695
CC(=O)N1CCN(CC1)C(=O)c2ccc(cc2)[N-]S(=O)(=O)c3ccc4c(c3)OCCO4	C12521385_P126539185
Cc1nnnn1c2ccc(c(c2)NS(=O)(=O)c3ccc(cc3)S(=O)(=O)C)F	C60376693_P131893455
Cc1c(ccc(n1)c2ccco2)C(=O)NC[C@H]3CCCN(C3)c4c5nncn5ccn4	C89537056_P139958895
C[C@@H](C(=O)Nc1cc(ncn1)N2CC[NH+](CC2)C)n3c(=O)ccc(n3)c4cccs4	C90629835_P141750175
Cn1c2ccc(cc2nc1C(=O)/C=C/c3nc4c(n3C)c(=O)[nH]c(=O)n4C)C(F)(F)F	C95468056_P149960339
c1cc(cc(c1)S(=O)(=O)c2ccc(=O)n(n2)CC(=O)Nc3ccc4c(c3)OCCO4)F	C49421697_P151855317
Cn1c2c(c(=O)n(c1=O)C)n(cn2)CC(=O)N/N=C/C(=C\c3ccccc3)/Br	C33341640_P152595692
Cc1c(cnn1C)C(=O)NCCN2C(=O)/C(=C\c3ccc4c(c3)OCO4)/SC2=O	C96936655_P153419967
C[C@@H](C(=O)ON1C(=O)CCC1=O)NC(=O)[C@@H]2C(S[C@H]3N2C(=O)c4c3cccc4)(C)C	C97957074_P155546019
CC(=O)N1CCN(CC1)c2nc3c(n2C/C=C\c4ccccc4)c(=O)[nH]c(=O)n3C	C98041170_P155762774
Cc1cc(no1)NC(=O)CSc2nnc(s2)C	C00076418_P04942876
c1cnccc1c2nnc(o2)CNC(=O)c3ccsc3	C19405973_P28690056
c1cnc(nc1)NC(=O)CCn2cc(cn2)Cl	C27968933_P41185354
c1ccc2c(c1)nnn2CC(=O)NCc3ccccn3	C28224679_P41555008
Cc1ccoc1C(=O)N2CC[NH+](CC2)CCC(=O)[O-]	C35687007_P52971014
c1ccnc(c1)C[NH+]2CCN(CC2)C(=O)[C@@H]3C[C@@H]3C(=O)[O-]	C37828120_P56253731
c1cc(c(nc1)n2cncn2)NCc3cscn3	C40505590_P61499056
Cc1ccc(c(c1)[C@@H](CN2C(=O)CN(C2=O)C)O)OC	C42246464_P63920244
CC(C)N(CC(=O)[O-])C(=O)N1CC[NH+](CC1)C(C)(C)C	C42308665_P63994904
CN1CC(=O)N(C1=O)C[C@@H](c2ccccc2OC)O	C44186019_P66741191
CC(C)[C@@]1(C(=O)N(C(=O)N1)CCS(=O)(=O)C)C	C49002163_P73204325
CN1CC(=O)N(C1=O)Cc2cc(ccc2OC)CO	C50126533_P74968474
c1cnc(cc1C(=O)NCc2cscn2)n3ccnc3	C50683437_P75805289
C[C@H](CN(C)S(=O)(=O)c1c(n(cn1)C)Cl)O	C51838234_P77647222
CO[C@@H]1C[C@H]([NH2+]C1)c2nc(no2)Cc3cccnc3	C53133146_P79684215
c1cc(c(nc1)n2cccn2)NCc3cncnc3	C54767746_P82426157
Cc1c(c(n[nH]1)C)S(=O)(=O)N(CC#N)C(C)C	C57544368_P86457125
CCC[C@]1(CCC[NH+](C1)[C@@H]2CC(=O)N(C2=O)C)C(=O)[O-]	C62877930_P96482028
c1cc(oc1)CNC(=O)c2ccc(nc2)c3cncnc3	C75502106_P117520922
Cc1nnn(n1)CCNC(=O)c2ccc(cc2F)F	C79110088_P123501250
c1cc(cc(c1)/C=C/C(=O)[O-])C[NH+]2CCn3cnnc3C2	C81538477_P127227040
CC[C@@H]1C(=O)N[C@@H](C(=O)N1Cc2cnn(c2)CC)C	C85701360_P134168597
CCC[C@@H]1C(=O)N(C(C(=O)N1)(C)C)Cc2cnn(c2)C	C85714396_P134185094
CCC[C@@H]1C(=O)N([C@H](C(=O)N1)C)C[C@@H]2COCCO2	C86374451_P135242536
CC[C@@H]1C[NH2+][C@@H](CN1C(=O)[C@@H](C)n2cncn2)CC	C86446049_P135335996
c1ccc(cc1)n2cc(nn2)CNC(=O)c3ccncc3	C87425365_P136766594
CCc1nnc(o1)C[NH+]2[C@H]3CC[C@@H]2[C@@H](C3)C(=O)[O-]	C88355561_P138188634
c1cc(cnc1)CNC(=O)c2ccc(cc2)n3ccnn3	C89598740_P140061893
Cc1c(oc(n1)C[NH+](C)[C@@H]2COC[C@@H]2C(=O)[O-])C	C90389196_P141312470
C[NH2+]Cc1cn(c2c1cccn2)Cc3ncnn3C	C91019540_P142411308
Cc1c(c(n(n1)C)C)C[NH+]2CCO[C@@H](C2)CC(=O)[O-]	C91298513_P142812844
C1C[NH2+]Cc2c1n(nn2)CCC[NH+]3CCOCC3	C91523773_P143228559
CCC[C@@H]1C(=O)N([C@H](C(=O)N1)C)C[C@@H]2C[NH+](CCO2)C	C91682794_P143518703
Cc1c2c(n(n1)C)n(c(=S)[nH]2)CCC(=O)OC	C92538515_P144844860
CCn1c2c(c(n1)C)[nH]c(=S)n2CCn3ccnc3	C92590178_P144920944
c1cc(c(cc1Cl)C[NH+]2CCC[C@H]2C(=O)[O-])[N+](=O)[O-]	C93633477_P146662578
Cn1c(ncn1)C[NH+]2[C@@H]3CC[C@H]2CC(C3)CC(=O)[O-]	C93681641_P146736803
c1cc(sc1)c2nc(no2)C[NH+]3CCO[C@H](C3)CO	C94268105_P147744001
Cn1cnnc1CC[NH2+][C@H]2CCO[C@@]3(C2)CCOC3	C94372765_P147916332
Cc1nc(on1)C[NH2+][C@H]2CCC[C@H](C2)S(=O)(=O)C	C94635357_P148345073
Cc1cc(n(n1)C)C[C@@H](c2c(nn(c2OC)C)C)O	C94723785_P148467861
CN(CCN1CC[NH2+]CC1)c2ccc3c(n2)nccn3	C94726394_P148478850
c1[nH]nc(n1)C(=O)N(C[C@@H]2CCCO2)[C@H]3CCSC3	C95040039_P148987684
CCc1[nH]nc(n1)C(=O)N(C)CC2CC[NH+](CC2)C	C95063914_P149065639
Cn1cc(cn1)C[NH2+]C[C@@H]2c3c(cn(n3)C)CCO2	C96044266_P151269343
Cc1nc(cs1)C[NH2+]C[C@@H]2Cn3c(cnn3)CO2	C96199127_P151576893
Cc1c2n(nn1)C[C@H](COC2)C[NH2+]Cc3nccs3	C96199310_P151576928
C[C@@H](Cn1cccn1)n2cncc2[C@H]3C[NH2+]CCO3	C97023549_P153578828
CN(C)C[C@@H]1C[C@@H](CN1Cc2cn3cccnc3[nH+]2)O	C97264166_P154034435
CC[NH2+]Cc1ccnc(c1F)N2CCn3cnnc3C2	C97879063_P155352848
c1ccc2c(c1)C(=O)N(C2=O)CCCC(=O)Nc3cccc(c3)S(=O)(=O)N4CCCCCC4	C08824265_P13548687
Cc1c(c(=O)n(n1C)c2ccccc2)NC(=O)[C@H](C)OC(=O)c3c4ccccc4nc5c3C[C@@H](CC5)C	C03228390_P14019743
c1cc(oc1)Cn2c(=O)c3c(nccn3)nc2SCC(=O)Nc4ccc(cc4)Br	C09405225_P14410316
Cc1csc(n1)Sc2ccc(cc2[N+](=O)[O-])C(=O)N[C@H](C)c3ccc(cc3)n4ccnc4	C09508369_P14569401
CCn1c(=O)c2c3c(sc2nc1SCC(=O)Nc4cc5c(cc4C(=O)C)OCO5)CCCC3	C09665749_P14805125
COc1ccc(cc1)C(=O)Oc2cccc(c2)/C=C\3/C(=O)NC(=O)N(C3=O)c4ccc(cc4)Cl	C09720770_P14884768
Cc1cc(c(n1Cc2ccc3c(c2)OCO3)C)C(=O)CN4C(=O)[C@](NC4=O)(C)c5ccc6c(c5)CCC6	C09729644_P14896629
Cn1c2c(c(=O)n(c1=O)CCCO)n3cc(n(c3n2)c4ccc(cc4)C(F)(F)F)c5ccccc5	C10102039_P15593847
COc1cc(cc(c1OC)OC)c2nnc(n2c3ccccc3F)S[C@H]4CCCCNC4=O	C10989373_P16476520
c1cc(ccc1c2csc3c2c4nnc(n4cn3)SCC(=O)NCc5ccc6c(c5)OCO6)F	C01373434_P18586962
c1ccc(c(c1)n2c(nnc2SCC(=O)N3CCN(CC3)c4ccc(cc4)O)N5CCCC5)Cl	C10036030_P20248555
COc1ccc(c(c1)N2C(=O)/C(=C\c3cn(c4c3cccc4)Cc5ccccc5)/C(=O)NC2=O)OC	C09185701_P21193101
C[C@@H](C(=O)N1CC(=O)Nc2c1ccc(c2)C(F)(F)F)OC(=O)c3ccc(cc3)Cn4cccn4	C14150032_P21719656
C[C@H]1Cc2cc(ccc2N1S(=O)(=O)C)C(=O)CN3C(=O)[C@@](NC3=O)(C)c4ccc(cc4)C(C)(C)C	C14198547_P21777904
CCCOc1c(cc(cc1Br)/C=N/NC(=O)c2c3ccccc3c(=O)n(n2)C)OC	C20933593_P31250641
Cc1ccccc1CNC(=O)Cn2c(=O)c3c(c(n2)C)nn(c3n4cccc4)c5ccc(cc5)Cl	C21089110_P31479579
Cc1cc(n(n1)c2nc3ccc(cc3s2)F)NC(=O)c4ccc(cc4)S(=O)(=O)N(C)C(C)C	C21685319_P32304810
c1ccc(cc1)C[NH+]2CCN(CC2)C(=O)c3ccccc3NC(=O)c4ccc(cc4Cl)[N+](=O)[O-]	C22990452_P34133049
c1ccc(cc1)Cn2c(=O)c3ccc(cc3n4c2nn(c4=O)Cc5ccccc5)C(=O)NC6CCCC6	C23126228_P34316723
Cc1c(c(=O)n(n1C)c2ccccc2)NC(=O)/C(=C/c3cn(nc3c4ccccc4)c5ccccc5)/C#N	C25580990_P37810663
C[C@@H](c1ccccc1)NC(=O)[C@@H](C2CCCC2)[NH+]3CCN(CC3)C(=O)c4cccc(c4)[N+](=O)[O-]	C36252216_P53861225
C[C@H](c1nnc(n1C)SCc2ccc(cc2)[N+](=O)[O-])NC(=O)c3ccccc3Br	C01075098_P56404485
COc1ccc(cc1Cl)N2C(=O)/C(=C\c3cccc(c3)OC(=O)c4cccs4)/C(=O)NC2=O	C37868601_P56810210
Cc1c(sc(n1)N2[C@@H](C(=C(C2=O)O)C(=O)c3ccc4c(c3)C[C@H](O4)C)c5cccs5)C(=O)OC	C38255730_P57814829
CC(C)S(=O)(=O)c1cccc(c1)c2nnc(o2)NC(=O)C(C)(C)Oc3ccc(cc3)Cl	C36652551_P58675484
C[C@@H](C(=O)N[C@@](C)(C#N)C(C)C)Sc1nc-2nn(c(=O)c2c3n1CCCCC3)c4ccccc4	C22117473_P60025261
CSc1cccc(c1)NC(=O)Cn2cnc3c(c2=O)nnn3Cc4cccc(c4)C(F)(F)F	C40477158_P61447842
CCOc1cc(ccc1OCc2ccc(cc2)Br)[C@@H]3C4=C(CCCC4=O)Nc5n3nnn5	C40920955_P62115062
Cc1ccc2c(c1C)nc(s2)N3CC[NH+](CC3)CCNC(=O)CN4C(=O)c5ccccc5C4=O	C43922333_P66382165
Cc1c(sc(n1)c2ccccc2)c3ccc(=O)n(n3)CCNC(=O)c4c(nc5n4cccc5)C	C49468041_P73856382
Cc1c(c(=O)n(n1C)c2ccccc2)NC(=O)CSc3nnc(o3)c4ccc(cc4Cl)Cl	C59271903_P90051587
CCOc1ccccc1Oc2coc3c(c2=O)ccc(c3C[NH+]4CCN(CC4)c5ccccn5)O	C41585979_P96680913
Cc1c2c(ncn(c2=O)CC(=O)NCCc3ccccc3)sc1c4nc(no4)c5ccccc5	C49421739_P98929698
CC(C)Cn1c(=O)c2c(ccs2)n3c1nnc3SCC(=O)Nc4cc(ccc4OC)Cl	C35531787_P98962777
Cc1cc(cc(c1)NC(=O)Cn2c(=O)n3c4ccccc4c(=O)n(c3n2)CCc5ccccc5)C	C64580803_P99166211
CCCn1c(=O)c2ccc(cc2n3c1nn(c3=O)Cc4ccc(cc4)Cl)C(=O)NC5CCCC5	C64581657_P99167903
Cc1ccc(cc1)Cn2c(=O)c3ccc(cc3n4c2nn(c4=O)Cc5cccc(c5)F)C(=O)NC(C)C	C64588059_P99177144
CC[C@H]1C(=O)Nc2cc(c(cc2O1)S(=O)(=O)N3CCC[C@@H](C3)C(=O)N(CC)c4cccc(c4)C)C	C45900867_P99367460
CCc1ccc(cc1)c2csc(n2)NC(=O)CSc3nnc4n3c5ccccc5c(=O)n4C	C16321346_P107835668
Cc1c(cnn1c2ccc(cn2)c3nc(no3)C(C)C)C(=O)NCc4ccccc4C(F)(F)F	C71768693_P111204223
Cc1ccc(cc1)n2c(=O)c3ccccc3nc2SCC(=O)Nc4c(cnn4c5ccccc5)C#N	C72033893_P111810453
CC(C)(CNC(=O)CCCn1cnc2c1c(=O)n(c(=O)n2C)C)c3c(cccc3Cl)Cl	C78510425_P122484702
c1cc(ccc1Oc2ccc(cc2NC(=O)c3cnccn3)S(=O)(=O)N4CCCCC4)Cl	C12816397_P132090932
[H]\[NH+]=C\1/C(=C\c2ccc(o2)c3ccc(cc3)C(=O)OCC)/C(=O)[NH+]=C4N1N=C(S4)c5ccccc5	C06498004_P152261046
COc1cc(ccc1OC(=O)c2ccco2)/C=C(/C#N)\c3[nH]c4c(c5c(s4)CCCC5)c(=O)n3	C33367625_P152826897
c1cc(oc1)Cn2c(=O)c3c(ccs3)n4c2nnc4SCC(=O)Nc5ccc6c(c5)CCC6	C64590736_P155471419
Cc1nnc(s1)NC(=O)CSc2c3cnn(c3nc(n2)c4ccccc4Cl)c5ccccc5	C13561690_P155480042
COc1cc(ccc1OC(=O)c2ccc(cc2)F)/C=C(/C#N)\C(=O)Nc3ccc4c(c3)OCCO4	C33656957_P155628166
C[C@@H]1C(=O)N/C(=[NH+]/N=C\c2c3ccccc3ccc2OS(=O)(=O)c4ccc(cc4)OC)/S1	C38751110_P156313897
c1ccc(cc1)N(CCC#N)C(=O)CSc2nc(nc3n2nc(c3)[O-])c4cccc(c4)Cl	C09641452_P156447374
c1ccc(cc1)N2C(=O)C(=O)N(C2=O)CC(=O)NCc3ccco3	C09532680_P14606262
c1cc(ccc1N2C(=O)CCCC2=O)S(=O)(=O)NC[C@H]3CCCO3	C12201801_P17947812
c1ccnc(c1)CN2CCN(C(=O)C2=O)CCCC(=O)[O-]	C21020845_P31437603
C1CS(=O)(=O)C[C@@H]1c2nnc(o2)SCC(=O)NCC(F)(F)F	C32777776_P48543103
c1c(nc2n(c1=O)ncs2)C[NH+](CC3CC3)CC(=O)[O-]	C36885870_P54830473
c1ccnc(c1)C[NH+]2CCN(CC2)S(=O)(=O)CCC(=O)[O-]	C37835356_P56268591
CCS(=O)(=O)NCCn1c(=O)n(c(n1)c2ccccn2)C	C38532715_P58319487
C[C@H](C(=O)NCCC(=O)N(C)c1ccccc1)n2cncn2	C40107694_P60874686
CN(C)C(=O)CN(CC(F)(F)F)S(=O)(=O)N1CC[NH2+]CC1	C40861388_P62032283
C[C@H](C(=O)NCc1ccccc1CN2CCCC2=O)n3cncn3	C44910565_P67701181
CS(=O)(=O)NC[C@@H]1CCC[NH+](C1)Cc2nnnn2C3CC3	C44977490_P67802723
CN(CC(=O)NCc1nnc2n1cccc2)S(=O)(=O)C	C46318814_P69669173
CN(CCC(=O)OC)C(=O)c1ccc2c(c1)OCC(=O)N2	C47953240_P71769551
CCn1cnnc1CNC(=O)Cn2c(c(sc2=O)C)C	C48935974_P73107616
C[C@H](C(=O)[O-])S(=O)(=O)N1CC[NH+](CC1)C[C@@H]2CCCO2	C49050949_P73275973
Cn1cncc1c2nnc(o2)[C@H]3CC[NH+](C3)Cc4ccc(o4)CO	C49170464_P73436354
CC(C)N1C(=O)C(=O)N(C1=O)CCCNS(=O)(=O)C	C49372286_P73734102
CS(=O)(=O)CCCn1ccc(=O)nc1SCC(=O)[O-]	C52313726_P78290075
Cn1cc[nH+]c1CCn2ccc(=O)nc2SCC(=O)[O-]	C52329289_P78339343
Cn1cc(cn1)/C=C/C(=O)NCCCn2c(=O)n3c(n2)CCCC3	C58264455_P87942725
c1ccc(cc1)CS(=O)(=O)CCC(=O)Nn2cnnc2	C59244881_P89964644
CC(C)Cc1nc(on1)CN2CCC[NH+](CC2)CC(=O)[O-]	C61146408_P93594326
C[C@@H](C(=O)[O-])S(=O)(=O)N1CCN(CC1)CC[NH+](C)C	C61643726_P94388087
c1cscc1C(=O)NCCC(=O)OCCn2cncn2	C64459468_P98957578
Cc1nnc(o1)[C@H](C)[NH2+][C@H]2CCCN(C2)Cc3nc(on3)C4CC4	C69571082_P107067136
CN(CCN1CC[NH2+]CC1)S(=O)(=O)[C@H]2CCS(=O)(=O)C2	C71149929_P109831996
Cc1nc2n(n1)C[C@@H](CC2)[NH2+]CCCS(=O)(=O)N(C)C	C72268006_P112305044
Cc1c([nH]cn1)C[NH+]2CCC[C@@H](C2)c3nnc(n3C)C[NH+](C)C	C72456854_P112729669
C[C@@H]1C[NH+](C[C@@H](O1)C)CCCNC(=O)CCn2cncn2	C47434477_P114769992
c1cc(nnc1)N2CCC[C@@H]2C[NH2+]Cc3nnc(o3)C4CC4	C75128966_P116995440
Cc1nc(on1)CCC(=O)NCc2nnc3n2CCCCC3	C78571825_P122595936
C[C@@H](CC(=O)OC)S(=O)(=O)CC(=O)N[C@H](C)COC	C78881757_P123108655
CCNC(=O)CN1CC[NH+](CC1)CC(=O)N(CC)CCC#N	C52534145_P124915701
CN(Cc1[nH]ncn1)C(=O)[C@H]2CC(=O)N(C2)CC(F)(F)F	C80524686_P125753252
CN(C)S(=O)(=O)NC[C@@H]1C[C@@H](CN1C(=O)Cc2cccnc2)F	C82086572_P128084086
C[C@@H](C(=O)N(C)CCC#N)NS(=O)(=O)c1cnn(c1)C	C87188921_P136430858
c1ccc(cc1)n2cc(nn2)CNC(=O)CCn3cncn3	C87475655_P136836012
CC[C@@H]1C(=O)N([C@@H](C(=O)N1)C2CC2)Cc3ncnn3CC	C88626232_P138619733
C[C@H](Cn1cncn1)NC(=O)c2ccc(cc2)n3ccnn3	C89757124_P140324442
Cn1c(=O)n2c(n1)C[NH+](CC2)C[C@H](COC[C@@H]3CCCO3)O	C90657106_P141785757
C[NH+](C)[C@@H]1CCCN(C1)S(=O)(=O)N(C)CCC(=O)[O-]	C91394200_P143003159
CN(C)S(=O)(=O)CCC[NH+]1C[C@H]([C@@H](C1)C(=O)[O-])c2cccnc2	C91548281_P143268577
Cc1[nH]nc(n1)CCC(=O)N2C[C@H]3CC[C@@H]2C[NH+](C3)CC(=O)N(C)C	C92077742_P144159144
Cc1cc(=O)n2c(n1)sc(n2)C[NH+](CC=C)CC(=O)[O-]	C92466534_P144742322
CCS(=O)(=O)NCCn1c(=O)n(c(n1)C(F)(F)F)C	C96340745_P152003731
C[C@H](C(=O)NCc1cnn(c1)C)Sc2nnnn2C3CC3	C53411029_P153637822
Cc1nnc2n1C[C@@H](CC2)NC(=O)CCOC[C@H]3CCCO3	C97198403_P153898309
Cc1nc(n(n1)CCc2c[nH]cn2)C3(CC3)Cn4ccnc4	C97425666_P154302119
CC(C)CS(=O)(=O)CCNC(=O)c1ccc(=O)n(n1)C	C97468419_P154385308
c1cc(cnc1)CN(Cc2ccc(cc2)O)C(=O)Cn3cccnc3=O	C97522052_P154503451
